# Supplementary material for: Contributions to the Andrena (Hymenoptera, Andrenidae) Fauna of the Mediterranean Region of Türkiye
Source: Biodivers Data J. 2026 Mar 24;14:e182770. doi: 10.3897/BDJ.14.e182770 (PMC13040248; doi:10.3897/BDJ.14.e182770)
Supplement: XML Treatment for Andrena (Euandrena) bicolor [file BDJ.14.e182770-treatment7.xml]

<!DOCTYPE tp:taxon-treatment
  PUBLIC "-//TaxonX//DTD Taxonomic Treatment Publishing DTD v0 20100105//EN" "tax-treatment-NSO.dtd">
<tp:taxon-treatment xmlns:tp="http://www.plazi.org/taxpub"><tp:treatment-meta><mixed-citation publication-type="journal"><person-group><name><surname>Kaleli</surname><given-names>Kerem</given-names></name><name><surname>Dikmen</surname><given-names>Fatih</given-names></name><name><surname>Wood</surname><given-names>Thomas James</given-names></name><name><surname>Özenirler</surname><given-names>Çiğdem</given-names></name><name><surname>Aytekin</surname><given-names>Ahmet Murat</given-names></name></person-group><article-title>Contributions to the <italic><tp:taxon-name><tp:taxon-name-part taxon-name-part-type="genus" reg="Andrena">Andrena</tp:taxon-name-part></tp:taxon-name></italic> (<tp:taxon-name><tp:taxon-name-part taxon-name-part-type="order">Hymenoptera</tp:taxon-name-part></tp:taxon-name>, <tp:taxon-name><tp:taxon-name-part taxon-name-part-type="family">Andrenidae</tp:taxon-name-part></tp:taxon-name>) Fauna of the Mediterranean Region of Türkiye</article-title><source>Biodivers Data J</source><day>24</day><month>03</month><year>2026</year><volume>14</volume><pub-id pub-id-type="doi">10.3897/BDJ.14.e182770</pub-id></mixed-citation></tp:treatment-meta><tp:nomenclature><tp:taxon-name><object-id xmlns:xlink="http://www.w3.org/1999/xlink" content-type="arpha" xlink:type="simple">A30A27ED-922C-55F3-A095-5697FC8C564F</object-id><tp:taxon-name-part taxon-name-part-type="genus">Andrena</tp:taxon-name-part> (<tp:taxon-name-part taxon-name-part-type="subgenus">Euandrena</tp:taxon-name-part>) <tp:taxon-name-part taxon-name-part-type="species">bicolor</tp:taxon-name-part></tp:taxon-name><tp:taxon-authority>Fabricius, 1775</tp:taxon-authority></tp:nomenclature><tp:treatment-sec sec-type="materials"><title>Materials</title><list list-type="alpha-lower" list-content="occurrences"><list-item><p><bold>Type status:</bold> <named-content xmlns:xlink="http://www.w3.org/1999/xlink" content-type="dwc:typeStatus" xlink:type="simple">Other material</named-content>. <bold>Occurrence:</bold> recordedBy: <named-content xmlns:xlink="http://www.w3.org/1999/xlink" content-type="dwc:recordedBy" xlink:type="simple">Fatih Dikmen</named-content>; individualCount: <named-content xmlns:xlink="http://www.w3.org/1999/xlink" content-type="dwc:individualCount" xlink:type="simple">1</named-content>; sex: <named-content xmlns:xlink="http://www.w3.org/1999/xlink" content-type="dwc:sex" xlink:type="simple">female</named-content>; occurrenceID: <named-content xmlns:xlink="http://www.w3.org/1999/xlink" content-type="dwc:occurrenceID" xlink:type="simple">326EA524-F698-5679-A36F-377F663D0313</named-content>; <bold>Location:</bold> countryCode: <named-content xmlns:xlink="http://www.w3.org/1999/xlink" content-type="dwc:countryCode" xlink:type="simple">TR</named-content>; stateProvince: <named-content xmlns:xlink="http://www.w3.org/1999/xlink" content-type="dwc:stateProvince" xlink:type="simple">Hatay</named-content>; locality: <named-content xmlns:xlink="http://www.w3.org/1999/xlink" content-type="dwc:locality" xlink:type="simple">Yayladağ</named-content>; verbatimElevation: <named-content xmlns:xlink="http://www.w3.org/1999/xlink" content-type="dwc:verbatimElevation" xlink:type="simple">423 m</named-content>; verbatimLatitude: <named-content xmlns:xlink="http://www.w3.org/1999/xlink" content-type="dwc:verbatimLatitude" xlink:type="simple">35.908</named-content>; verbatimLongitude: <named-content xmlns:xlink="http://www.w3.org/1999/xlink" content-type="dwc:verbatimLongitude" xlink:type="simple">36.078</named-content>; <bold>Identification:</bold> identifiedBy: <named-content xmlns:xlink="http://www.w3.org/1999/xlink" content-type="dwc:identifiedBy" xlink:type="simple">Thomas J. Wood</named-content>; <bold>Event:</bold> eventDate: <named-content xmlns:xlink="http://www.w3.org/1999/xlink" content-type="dwc:eventDate" xlink:type="simple">22-03-2009</named-content>; <bold>Record Level:</bold> collectionCode: <named-content xmlns:xlink="http://www.w3.org/1999/xlink" content-type="dwc:collectionCode" xlink:type="simple">ZMUI</named-content></p></list-item></list></tp:treatment-sec><tp:treatment-sec sec-type="Distribution"><title>Distribution</title><p>Algeria, Albania, Austria, Belgium, Bosnia and Herzegovina, Bulgaria, Croatia, Czechia, Denmark, Estonia, Finland, France, Germany, Great Britain, Greece, Hungary, Iran, Ireland, Italy, Latvia, Lithuania, Luxembourg, Morocco, Netherlands, Norway, Poland, Portugal, Romania, Russia, Serbia, Slovakia, Slovenia, Spain, Sweden, Tunisia, Türkiye and Ukraine (<xref ref-type="bibr" rid="B13730103">Gusenleitner and Schwarz 2002</xref>, <xref ref-type="bibr" rid="B13730399">Osytshnjuk et al. 2008</xref>, <xref ref-type="bibr" rid="B13731084">Wood and Monfared 2022</xref>).</p><sec sec-type="Distribution in Türkiye"><title>Distribution in Türkiye</title><p>Amasya, Ankara, Antalya, Ardahan, Balıkesir, Bursa, Diyarbakır, Erzurum, Kayseri, Konya, Nevşehir (Ürgüp), Tekirdağ (<xref ref-type="bibr" rid="B13731030">Warncke 1974</xref>); Ankara, Aydın, Bursa, Kırklareli, Sivas (<xref ref-type="bibr" rid="B13730151">Hazır 2010</xref>, <xref ref-type="bibr" rid="B13730168">Hazır et al. 2014</xref>); Hatay (this study) (Fig. <xref ref-type="fig" rid="F13729735">9</xref>).</p></sec></tp:treatment-sec><tp:treatment-sec sec-type="Flower records"><title>Flower records</title><p><bold><tp:taxon-name><tp:taxon-name-part taxon-name-part-type="family">Amaryllidaceae</tp:taxon-name-part></tp:taxon-name></bold>: <italic><tp:taxon-name><tp:taxon-name-part taxon-name-part-type="genus" reg="Narcissus">Narcissus</tp:taxon-name-part></tp:taxon-name></italic> L. <bold><tp:taxon-name><tp:taxon-name-part taxon-name-part-type="family">Apiaceae</tp:taxon-name-part></tp:taxon-name></bold>: <italic><tp:taxon-name><tp:taxon-name-part taxon-name-part-type="genus" reg="Anthriscus">Anthriscus</tp:taxon-name-part> <tp:taxon-name-part taxon-name-part-type="species" reg="sylvestris">sylvestris</tp:taxon-name-part></tp:taxon-name></italic> (L.) Hoffm., <italic><tp:taxon-name><tp:taxon-name-part taxon-name-part-type="genus" reg="Daucus">Daucus</tp:taxon-name-part> <tp:taxon-name-part taxon-name-part-type="species" reg="carota">carota</tp:taxon-name-part></tp:taxon-name></italic> L., <italic><tp:taxon-name><tp:taxon-name-part taxon-name-part-type="genus" reg="Daucus">Daucus</tp:taxon-name-part></tp:taxon-name></italic> L., <italic><tp:taxon-name><tp:taxon-name-part taxon-name-part-type="genus" reg="Erodium">Erodium</tp:taxon-name-part></tp:taxon-name></italic> L’Hér., <italic><tp:taxon-name><tp:taxon-name-part taxon-name-part-type="genus" reg="Heracleum">Heracleum</tp:taxon-name-part> <tp:taxon-name-part taxon-name-part-type="species" reg="sphondylium">sphondylium</tp:taxon-name-part></tp:taxon-name></italic> L., <italic><tp:taxon-name><tp:taxon-name-part taxon-name-part-type="genus" reg="Oenanthe">Oenanthe</tp:taxon-name-part> <tp:taxon-name-part taxon-name-part-type="species" reg="crocata">crocata</tp:taxon-name-part></tp:taxon-name></italic> L. <bold><tp:taxon-name><tp:taxon-name-part taxon-name-part-type="family">Araliaceae</tp:taxon-name-part></tp:taxon-name></bold>: <italic><tp:taxon-name><tp:taxon-name-part taxon-name-part-type="genus" reg="Hedera">Hedera</tp:taxon-name-part></tp:taxon-name></italic> L. <bold><tp:taxon-name><tp:taxon-name-part taxon-name-part-type="family">Asparagaceae</tp:taxon-name-part></tp:taxon-name></bold>: <italic><tp:taxon-name><tp:taxon-name-part taxon-name-part-type="genus" reg="Hyacinthoides">Hyacinthoides</tp:taxon-name-part> <tp:taxon-name-part taxon-name-part-type="species" reg="non-scripta">non-scripta</tp:taxon-name-part></tp:taxon-name></italic> (L.) Chouard ex Rothm. <bold><tp:taxon-name><tp:taxon-name-part taxon-name-part-type="family">Asteraceae</tp:taxon-name-part></tp:taxon-name></bold>: <italic><tp:taxon-name><tp:taxon-name-part taxon-name-part-type="genus" reg="Anthemis">Anthemis</tp:taxon-name-part></tp:taxon-name></italic> L., <italic><tp:taxon-name><tp:taxon-name-part taxon-name-part-type="genus" reg="Bellis">Bellis</tp:taxon-name-part> <tp:taxon-name-part taxon-name-part-type="species" reg="perennis">perennis</tp:taxon-name-part></tp:taxon-name></italic> L., <italic><tp:taxon-name><tp:taxon-name-part taxon-name-part-type="genus" reg="Centaurea">Centaurea</tp:taxon-name-part> <tp:taxon-name-part taxon-name-part-type="species" reg="nigra">nigra</tp:taxon-name-part></tp:taxon-name></italic> L., <italic><tp:taxon-name><tp:taxon-name-part taxon-name-part-type="genus" reg="Cirsium">Cirsium</tp:taxon-name-part> <tp:taxon-name-part taxon-name-part-type="species" reg="arvense">arvense</tp:taxon-name-part></tp:taxon-name></italic> (L.) Scop., <italic><tp:taxon-name><tp:taxon-name-part taxon-name-part-type="genus" reg="Cirsium">Cirsium</tp:taxon-name-part></tp:taxon-name></italic> Mill., <italic><tp:taxon-name><tp:taxon-name-part taxon-name-part-type="genus" reg="Crepis">Crepis</tp:taxon-name-part> <tp:taxon-name-part taxon-name-part-type="species" reg="capillaris">capillaris</tp:taxon-name-part></tp:taxon-name></italic> (L.) Wallr., <italic><tp:taxon-name><tp:taxon-name-part taxon-name-part-type="genus" reg="Crepis">Crepis</tp:taxon-name-part></tp:taxon-name></italic> L., <italic><tp:taxon-name><tp:taxon-name-part taxon-name-part-type="genus" reg="Hieracium">Hieracium</tp:taxon-name-part></tp:taxon-name></italic> L., <italic><tp:taxon-name><tp:taxon-name-part taxon-name-part-type="genus" reg="Hypochaeris">Hypochaeris</tp:taxon-name-part> <tp:taxon-name-part taxon-name-part-type="species" reg="radicata">radicata</tp:taxon-name-part></tp:taxon-name></italic> L., <italic><tp:taxon-name><tp:taxon-name-part taxon-name-part-type="genus" reg="Lapsana">Lapsana</tp:taxon-name-part> <tp:taxon-name-part taxon-name-part-type="species" reg="communis">communis</tp:taxon-name-part></tp:taxon-name></italic> L., <italic><tp:taxon-name><tp:taxon-name-part taxon-name-part-type="genus" reg="Leontodon">Leontodon</tp:taxon-name-part></tp:taxon-name></italic> L., <italic><tp:taxon-name><tp:taxon-name-part taxon-name-part-type="genus" reg="Leucanthemum">Leucanthemum</tp:taxon-name-part> <tp:taxon-name-part taxon-name-part-type="species" reg="vulgare">vulgare</tp:taxon-name-part></tp:taxon-name></italic> Lam., <italic><tp:taxon-name><tp:taxon-name-part taxon-name-part-type="genus" reg="Matricaria">Matricaria</tp:taxon-name-part> <tp:taxon-name-part taxon-name-part-type="species" reg="chamomilla">chamomilla</tp:taxon-name-part></tp:taxon-name></italic> L., <italic><tp:taxon-name><tp:taxon-name-part taxon-name-part-type="genus" reg="Picris">Picris</tp:taxon-name-part> <tp:taxon-name-part taxon-name-part-type="species" reg="hieracioides">hieracioides</tp:taxon-name-part></tp:taxon-name></italic> L., <italic><tp:taxon-name><tp:taxon-name-part taxon-name-part-type="genus" reg="Picris">Picris</tp:taxon-name-part></tp:taxon-name></italic> L., <italic><tp:taxon-name><tp:taxon-name-part taxon-name-part-type="genus" reg="Scorzoneroides">Scorzoneroides</tp:taxon-name-part> <tp:taxon-name-part taxon-name-part-type="species" reg="autumnalis">autumnalis</tp:taxon-name-part></tp:taxon-name></italic> (L.) Moench, <italic><tp:taxon-name><tp:taxon-name-part taxon-name-part-type="genus" reg="Senecio">Senecio</tp:taxon-name-part> <tp:taxon-name-part taxon-name-part-type="species" reg="jacobaea">jacobaea</tp:taxon-name-part></tp:taxon-name></italic> L., <italic><tp:taxon-name><tp:taxon-name-part taxon-name-part-type="genus" reg="Sonchus">Sonchus</tp:taxon-name-part> <tp:taxon-name-part taxon-name-part-type="species" reg="arvensis">arvensis</tp:taxon-name-part></tp:taxon-name></italic> L., <italic><tp:taxon-name><tp:taxon-name-part taxon-name-part-type="genus" reg="Sonchus">Sonchus</tp:taxon-name-part></tp:taxon-name></italic> L., <italic><tp:taxon-name><tp:taxon-name-part taxon-name-part-type="genus" reg="Taraxacum">Taraxacum</tp:taxon-name-part></tp:taxon-name></italic> agg. F.H.Wigg., <italic><tp:taxon-name><tp:taxon-name-part taxon-name-part-type="genus" reg="Taraxacum">Taraxacum</tp:taxon-name-part> <tp:taxon-name-part taxon-name-part-type="species" reg="officinale">officinale</tp:taxon-name-part></tp:taxon-name></italic> agg. F.H.Wigg., <italic><tp:taxon-name><tp:taxon-name-part taxon-name-part-type="genus" reg="Taraxacum">Taraxacum</tp:taxon-name-part></tp:taxon-name></italic> F.H.Wigg., <italic><tp:taxon-name><tp:taxon-name-part taxon-name-part-type="genus" reg="Tripleurospermum">Tripleurospermum</tp:taxon-name-part> <tp:taxon-name-part taxon-name-part-type="species" reg="inodorum">inodorum</tp:taxon-name-part></tp:taxon-name></italic> (L.) Sch.Bip. <bold><tp:taxon-name><tp:taxon-name-part taxon-name-part-type="family">Brassicaceae</tp:taxon-name-part></tp:taxon-name></bold>: <italic><tp:taxon-name><tp:taxon-name-part taxon-name-part-type="genus" reg="Arabis">Arabis</tp:taxon-name-part></tp:taxon-name></italic> L., <italic><tp:taxon-name><tp:taxon-name-part taxon-name-part-type="genus" reg="Brassica">Brassica</tp:taxon-name-part> <tp:taxon-name-part taxon-name-part-type="species" reg="napus">napus</tp:taxon-name-part></tp:taxon-name></italic> L., <italic><tp:taxon-name><tp:taxon-name-part taxon-name-part-type="genus" reg="Brassica">Brassica</tp:taxon-name-part></tp:taxon-name></italic> L., <italic><tp:taxon-name><tp:taxon-name-part taxon-name-part-type="genus" reg="Cakile">Cakile</tp:taxon-name-part> <tp:taxon-name-part taxon-name-part-type="species" reg="maritima">maritima</tp:taxon-name-part></tp:taxon-name></italic> Scop., <italic><tp:taxon-name><tp:taxon-name-part taxon-name-part-type="genus" reg="Capsella">Capsella</tp:taxon-name-part> <tp:taxon-name-part taxon-name-part-type="species" reg="bursa-pastoris">bursa-pastoris</tp:taxon-name-part></tp:taxon-name></italic> (L.) Medik., <italic><tp:taxon-name><tp:taxon-name-part taxon-name-part-type="genus" reg="Sinapis">Sinapis</tp:taxon-name-part> <tp:taxon-name-part taxon-name-part-type="species" reg="alba">alba</tp:taxon-name-part></tp:taxon-name></italic> L., <italic><tp:taxon-name><tp:taxon-name-part taxon-name-part-type="genus" reg="Sinapis">Sinapis</tp:taxon-name-part> <tp:taxon-name-part taxon-name-part-type="species" reg="arvensis">arvensis</tp:taxon-name-part></tp:taxon-name></italic> L., <italic><tp:taxon-name><tp:taxon-name-part taxon-name-part-type="genus" reg="Sisymbrium">Sisymbrium</tp:taxon-name-part> <tp:taxon-name-part taxon-name-part-type="species" reg="officinale">officinale</tp:taxon-name-part></tp:taxon-name></italic> (L.) Scop. <bold><tp:taxon-name><tp:taxon-name-part taxon-name-part-type="family">Campanulaceae</tp:taxon-name-part></tp:taxon-name></bold>: <italic><tp:taxon-name><tp:taxon-name-part taxon-name-part-type="genus" reg="Campanula">Campanula</tp:taxon-name-part> <tp:taxon-name-part taxon-name-part-type="species" reg="portenschlagiana">portenschlagiana</tp:taxon-name-part></tp:taxon-name></italic> Schult., <italic><tp:taxon-name><tp:taxon-name-part taxon-name-part-type="genus" reg="Campanula">Campanula</tp:taxon-name-part> <tp:taxon-name-part taxon-name-part-type="species" reg="rotundifolia">rotundifolia</tp:taxon-name-part></tp:taxon-name></italic> L., <italic><tp:taxon-name><tp:taxon-name-part taxon-name-part-type="genus" reg="Campanula">Campanula</tp:taxon-name-part></tp:taxon-name></italic> L., <italic><tp:taxon-name><tp:taxon-name-part taxon-name-part-type="genus" reg="Campanula">Campanula</tp:taxon-name-part> <tp:taxon-name-part taxon-name-part-type="species" reg="trachelium">trachelium</tp:taxon-name-part></tp:taxon-name></italic> L. <bold><tp:taxon-name><tp:taxon-name-part taxon-name-part-type="family">Caprifoliaceae</tp:taxon-name-part></tp:taxon-name></bold>: <italic><tp:taxon-name><tp:taxon-name-part taxon-name-part-type="genus" reg="Symphoricarpos">Symphoricarpos</tp:taxon-name-part> <tp:taxon-name-part taxon-name-part-type="species" reg="albus">albus</tp:taxon-name-part></tp:taxon-name></italic> (L.) S.F.Blake, <italic><tp:taxon-name><tp:taxon-name-part taxon-name-part-type="genus" reg="Valerianella">Valerianella</tp:taxon-name-part></tp:taxon-name></italic> Mill. <bold><tp:taxon-name><tp:taxon-name-part taxon-name-part-type="family">Caryophyllaceae</tp:taxon-name-part></tp:taxon-name></bold>: <italic><tp:taxon-name><tp:taxon-name-part taxon-name-part-type="genus" reg="Stellaria">Stellaria</tp:taxon-name-part></tp:taxon-name></italic> L., <bold><tp:taxon-name><tp:taxon-name-part taxon-name-part-type="family">Convolvulaceae</tp:taxon-name-part></tp:taxon-name></bold>: <italic><tp:taxon-name><tp:taxon-name-part taxon-name-part-type="genus" reg="Convolvulus">Convolvulus</tp:taxon-name-part> <tp:taxon-name-part taxon-name-part-type="species" reg="arvensis">arvensis</tp:taxon-name-part></tp:taxon-name></italic> L. <bold><tp:taxon-name><tp:taxon-name-part taxon-name-part-type="family">Cornaceae</tp:taxon-name-part></tp:taxon-name></bold>: <italic><tp:taxon-name><tp:taxon-name-part taxon-name-part-type="genus" reg="Cornus">Cornus</tp:taxon-name-part> <tp:taxon-name-part taxon-name-part-type="species" reg="alba">alba</tp:taxon-name-part></tp:taxon-name></italic> L. <bold><tp:taxon-name><tp:taxon-name-part taxon-name-part-type="family">Cucurbitaceae</tp:taxon-name-part></tp:taxon-name></bold>: <italic><tp:taxon-name><tp:taxon-name-part taxon-name-part-type="genus" reg="Bryonia">Bryonia</tp:taxon-name-part> <tp:taxon-name-part taxon-name-part-type="species" reg="dioica">dioica</tp:taxon-name-part></tp:taxon-name></italic> Bojer <bold><tp:taxon-name><tp:taxon-name-part taxon-name-part-type="family">Fabaceae</tp:taxon-name-part></tp:taxon-name></bold>: <italic><tp:taxon-name><tp:taxon-name-part taxon-name-part-type="genus" reg="Lotus">Lotus</tp:taxon-name-part> <tp:taxon-name-part taxon-name-part-type="species" reg="corniculatus">corniculatus</tp:taxon-name-part></tp:taxon-name></italic> L., <italic><tp:taxon-name><tp:taxon-name-part taxon-name-part-type="genus" reg="Medicago">Medicago</tp:taxon-name-part> <tp:taxon-name-part taxon-name-part-type="species" reg="lupulina">lupulina</tp:taxon-name-part></tp:taxon-name></italic> L., <italic><tp:taxon-name><tp:taxon-name-part taxon-name-part-type="genus" reg="Trifolium">Trifolium</tp:taxon-name-part> <tp:taxon-name-part taxon-name-part-type="species" reg="campestre">campestre</tp:taxon-name-part></tp:taxon-name></italic> Schreb., <italic><tp:taxon-name><tp:taxon-name-part taxon-name-part-type="genus" reg="Trifolium">Trifolium</tp:taxon-name-part> <tp:taxon-name-part taxon-name-part-type="species" reg="hybridum">hybridum</tp:taxon-name-part></tp:taxon-name></italic> L., <italic><tp:taxon-name><tp:taxon-name-part taxon-name-part-type="genus" reg="Trifolium">Trifolium</tp:taxon-name-part> <tp:taxon-name-part taxon-name-part-type="species" reg="pratense">pratense</tp:taxon-name-part></tp:taxon-name></italic> L., <italic><tp:taxon-name><tp:taxon-name-part taxon-name-part-type="genus" reg="Trifolium">Trifolium</tp:taxon-name-part> <tp:taxon-name-part taxon-name-part-type="species" reg="repens">repens</tp:taxon-name-part></tp:taxon-name></italic> L., <italic><tp:taxon-name><tp:taxon-name-part taxon-name-part-type="genus" reg="Trifolium">Trifolium</tp:taxon-name-part></tp:taxon-name></italic> Tourn. ex L., <italic><tp:taxon-name><tp:taxon-name-part taxon-name-part-type="genus" reg="Ulex">Ulex</tp:taxon-name-part></tp:taxon-name></italic> L. <bold><tp:taxon-name><tp:taxon-name-part taxon-name-part-type="family">Geraniaceae</tp:taxon-name-part></tp:taxon-name></bold>: <italic><tp:taxon-name><tp:taxon-name-part taxon-name-part-type="genus" reg="Geranium">Geranium</tp:taxon-name-part> <tp:taxon-name-part taxon-name-part-type="species" reg="pyrenaicum">pyrenaicum</tp:taxon-name-part></tp:taxon-name></italic> Burm.f., <italic><tp:taxon-name><tp:taxon-name-part taxon-name-part-type="genus" reg="Geranium">Geranium</tp:taxon-name-part> <tp:taxon-name-part taxon-name-part-type="species" reg="robertianum">robertianum</tp:taxon-name-part></tp:taxon-name></italic> L., <italic><tp:taxon-name><tp:taxon-name-part taxon-name-part-type="genus" reg="Geranium">Geranium</tp:taxon-name-part></tp:taxon-name></italic> Tourn. ex L. <bold><tp:taxon-name><tp:taxon-name-part taxon-name-part-type="family">Lamiaceae</tp:taxon-name-part></tp:taxon-name></bold>: <italic><tp:taxon-name><tp:taxon-name-part taxon-name-part-type="genus" reg="Lamium">Lamium</tp:taxon-name-part> <tp:taxon-name-part taxon-name-part-type="species" reg="album">album</tp:taxon-name-part></tp:taxon-name></italic> L., <italic><tp:taxon-name><tp:taxon-name-part taxon-name-part-type="genus" reg="Mentha">Mentha</tp:taxon-name-part> <tp:taxon-name-part taxon-name-part-type="species" reg="aquatica">aquatica</tp:taxon-name-part></tp:taxon-name></italic> L. <bold><tp:taxon-name><tp:taxon-name-part taxon-name-part-type="family">Malvaceae</tp:taxon-name-part></tp:taxon-name></bold>: <italic><tp:taxon-name><tp:taxon-name-part taxon-name-part-type="genus" reg="Tilia">Tilia</tp:taxon-name-part> <tp:taxon-name-part taxon-name-part-type="species" reg="cordata">cordata</tp:taxon-name-part></tp:taxon-name></italic> Mill., <italic><tp:taxon-name><tp:taxon-name-part taxon-name-part-type="genus" reg="Tilia">Tilia</tp:taxon-name-part></tp:taxon-name></italic> L. <bold><tp:taxon-name><tp:taxon-name-part taxon-name-part-type="family">Plantaginaceae</tp:taxon-name-part></tp:taxon-name></bold>: <italic><tp:taxon-name><tp:taxon-name-part taxon-name-part-type="genus" reg="Veronica">Veronica</tp:taxon-name-part> <tp:taxon-name-part taxon-name-part-type="species" reg="chamaedrys">chamaedrys</tp:taxon-name-part></tp:taxon-name></italic> L., <italic><tp:taxon-name><tp:taxon-name-part taxon-name-part-type="genus" reg="Veronica">Veronica</tp:taxon-name-part> <tp:taxon-name-part taxon-name-part-type="species" reg="persica">persica</tp:taxon-name-part></tp:taxon-name></italic> Poir., <italic><tp:taxon-name><tp:taxon-name-part taxon-name-part-type="genus" reg="Veronica">Veronica</tp:taxon-name-part></tp:taxon-name></italic> L. <bold><tp:taxon-name><tp:taxon-name-part taxon-name-part-type="family">Polemoniaceae</tp:taxon-name-part></tp:taxon-name></bold>: <italic><tp:taxon-name><tp:taxon-name-part taxon-name-part-type="genus" reg="Phlox">Phlox</tp:taxon-name-part></tp:taxon-name></italic> L. <bold><tp:taxon-name><tp:taxon-name-part taxon-name-part-type="family">Primulaceae</tp:taxon-name-part></tp:taxon-name></bold>: <italic><tp:taxon-name><tp:taxon-name-part taxon-name-part-type="genus" reg="Primula">Primula</tp:taxon-name-part> <tp:taxon-name-part taxon-name-part-type="species" reg="elatior">elatior</tp:taxon-name-part></tp:taxon-name></italic> (L.) Hill, <italic><tp:taxon-name><tp:taxon-name-part taxon-name-part-type="genus" reg="Primula">Primula</tp:taxon-name-part></tp:taxon-name></italic> L., <italic><tp:taxon-name><tp:taxon-name-part taxon-name-part-type="genus" reg="Primula">Primula</tp:taxon-name-part> <tp:taxon-name-part taxon-name-part-type="species" reg="vulgaris">vulgaris</tp:taxon-name-part></tp:taxon-name></italic> Huds. <bold><tp:taxon-name><tp:taxon-name-part taxon-name-part-type="family">Ranunculaceae</tp:taxon-name-part></tp:taxon-name></bold>: <italic><tp:taxon-name><tp:taxon-name-part taxon-name-part-type="genus" reg="Clematis">Clematis</tp:taxon-name-part> <tp:taxon-name-part taxon-name-part-type="species" reg="vitalba">vitalba</tp:taxon-name-part></tp:taxon-name></italic> L., <italic><tp:taxon-name><tp:taxon-name-part taxon-name-part-type="genus" reg="Ranunculus">Ranunculus</tp:taxon-name-part> <tp:taxon-name-part taxon-name-part-type="species" reg="ficaria">ficaria</tp:taxon-name-part></tp:taxon-name></italic> L., <italic><tp:taxon-name><tp:taxon-name-part taxon-name-part-type="genus" reg="Ranunculus">Ranunculus</tp:taxon-name-part> <tp:taxon-name-part taxon-name-part-type="species" reg="repens">repens</tp:taxon-name-part></tp:taxon-name></italic> L., <italic><tp:taxon-name><tp:taxon-name-part taxon-name-part-type="genus" reg="Ranunculus">Ranunculus</tp:taxon-name-part></tp:taxon-name></italic> L. <bold><tp:taxon-name><tp:taxon-name-part taxon-name-part-type="family">Rosaceae</tp:taxon-name-part></tp:taxon-name></bold>: <italic><tp:taxon-name><tp:taxon-name-part taxon-name-part-type="genus" reg="Crataegus">Crataegus</tp:taxon-name-part> <tp:taxon-name-part taxon-name-part-type="species" reg="monogyna">monogyna</tp:taxon-name-part></tp:taxon-name></italic> Jacq., <italic><tp:taxon-name><tp:taxon-name-part taxon-name-part-type="genus" reg="Filipendula">Filipendula</tp:taxon-name-part> <tp:taxon-name-part taxon-name-part-type="species" reg="ulmaria">ulmaria</tp:taxon-name-part></tp:taxon-name></italic> (L.) Maxim., <italic><tp:taxon-name><tp:taxon-name-part taxon-name-part-type="genus" reg="Fragaria">Fragaria</tp:taxon-name-part></tp:taxon-name></italic> L., <italic><tp:taxon-name><tp:taxon-name-part taxon-name-part-type="genus" reg="Potentilla">Potentilla</tp:taxon-name-part> <tp:taxon-name-part taxon-name-part-type="species" reg="erecta">erecta</tp:taxon-name-part></tp:taxon-name></italic> (L.) Raeusch., <italic><tp:taxon-name><tp:taxon-name-part taxon-name-part-type="genus" reg="Potentilla">Potentilla</tp:taxon-name-part> <tp:taxon-name-part taxon-name-part-type="species" reg="reptans">reptans</tp:taxon-name-part></tp:taxon-name></italic> L., <italic><tp:taxon-name><tp:taxon-name-part taxon-name-part-type="genus" reg="Potentilla">Potentilla</tp:taxon-name-part></tp:taxon-name></italic> L., <italic><tp:taxon-name><tp:taxon-name-part taxon-name-part-type="genus" reg="Potentilla">Potentilla</tp:taxon-name-part> <tp:taxon-name-part taxon-name-part-type="species" reg="sterilis">sterilis</tp:taxon-name-part></tp:taxon-name></italic> (L.) Garcke, <italic><tp:taxon-name><tp:taxon-name-part taxon-name-part-type="genus" reg="Rosa">Rosa</tp:taxon-name-part> <tp:taxon-name-part taxon-name-part-type="species" reg="arvensis">arvensis</tp:taxon-name-part></tp:taxon-name></italic> Huds., <italic><tp:taxon-name><tp:taxon-name-part taxon-name-part-type="genus" reg="Rosa">Rosa</tp:taxon-name-part></tp:taxon-name></italic> L., <italic><tp:taxon-name><tp:taxon-name-part taxon-name-part-type="genus" reg="Rubus">Rubus</tp:taxon-name-part> <tp:taxon-name-part taxon-name-part-type="species" reg="fruticosus">fruticosus</tp:taxon-name-part></tp:taxon-name></italic> agg. L., <italic><tp:taxon-name><tp:taxon-name-part taxon-name-part-type="genus" reg="Rubus">Rubus</tp:taxon-name-part></tp:taxon-name></italic> L. <bold><tp:taxon-name><tp:taxon-name-part taxon-name-part-type="family">Rubiaceae</tp:taxon-name-part></tp:taxon-name></bold>: <italic><tp:taxon-name><tp:taxon-name-part taxon-name-part-type="genus" reg="Sherardia">Sherardia</tp:taxon-name-part> <tp:taxon-name-part taxon-name-part-type="species" reg="arvensis">arvensis</tp:taxon-name-part></tp:taxon-name></italic> L. <bold><tp:taxon-name><tp:taxon-name-part taxon-name-part-type="family">Salicaceae</tp:taxon-name-part></tp:taxon-name></bold>: <italic><tp:taxon-name><tp:taxon-name-part taxon-name-part-type="genus" reg="Salix">Salix</tp:taxon-name-part></tp:taxon-name></italic> L. <bold><tp:taxon-name><tp:taxon-name-part taxon-name-part-type="family">Sapindaceae</tp:taxon-name-part></tp:taxon-name></bold>: <italic><tp:taxon-name><tp:taxon-name-part taxon-name-part-type="genus" reg="Acer">Acer</tp:taxon-name-part></tp:taxon-name></italic> L. <bold><tp:taxon-name><tp:taxon-name-part taxon-name-part-type="family">Viburnaceae</tp:taxon-name-part></tp:taxon-name></bold>: <italic><tp:taxon-name><tp:taxon-name-part taxon-name-part-type="genus" reg="Viburnum">Viburnum</tp:taxon-name-part></tp:taxon-name></italic> L. (<xref ref-type="bibr" rid="B13736648">Balfour et al. 2022</xref>); <bold><tp:taxon-name><tp:taxon-name-part taxon-name-part-type="family">Apiaceae</tp:taxon-name-part></tp:taxon-name></bold>: <italic><tp:taxon-name><tp:taxon-name-part taxon-name-part-type="genus" reg="Falcaria">Falcaria</tp:taxon-name-part> <tp:taxon-name-part taxon-name-part-type="species" reg="vulgaris">vulgaris</tp:taxon-name-part></tp:taxon-name></italic> Bernh., <italic><tp:taxon-name><tp:taxon-name-part taxon-name-part-type="genus" reg="Heracleum">Heracleum</tp:taxon-name-part> <tp:taxon-name-part taxon-name-part-type="species" reg="sphondylium">sphondylium</tp:taxon-name-part></tp:taxon-name></italic> L., <italic><tp:taxon-name><tp:taxon-name-part taxon-name-part-type="genus" reg="Pimpinella">Pimpinella</tp:taxon-name-part> <tp:taxon-name-part taxon-name-part-type="species" reg="saxifraga">saxifraga</tp:taxon-name-part></tp:taxon-name></italic> L. <bold><tp:taxon-name><tp:taxon-name-part taxon-name-part-type="family">Asteraceae</tp:taxon-name-part></tp:taxon-name></bold>: <italic><tp:taxon-name><tp:taxon-name-part taxon-name-part-type="genus" reg="Hieracium">Hieracium</tp:taxon-name-part></tp:taxon-name></italic> L., <italic><tp:taxon-name><tp:taxon-name-part taxon-name-part-type="genus" reg="Leontodon">Leontodon</tp:taxon-name-part> <tp:taxon-name-part taxon-name-part-type="species" reg="hispidus">hispidus</tp:taxon-name-part></tp:taxon-name></italic> L., <italic><tp:taxon-name><tp:taxon-name-part taxon-name-part-type="genus" reg="Leontodon">Leontodon</tp:taxon-name-part> <tp:taxon-name-part taxon-name-part-type="species" reg="saxatilis">saxatilis</tp:taxon-name-part></tp:taxon-name></italic> Lam., <italic><tp:taxon-name><tp:taxon-name-part taxon-name-part-type="genus" reg="Taraxacum">Taraxacum</tp:taxon-name-part></tp:taxon-name></italic> F.H.Wigg., <italic><tp:taxon-name><tp:taxon-name-part taxon-name-part-type="genus" reg="Taraxacum">Taraxacum</tp:taxon-name-part> <tp:taxon-name-part taxon-name-part-type="species" reg="officinale">officinale</tp:taxon-name-part></tp:taxon-name></italic> F.H.Wigg. <bold><tp:taxon-name><tp:taxon-name-part taxon-name-part-type="family">Boraginaceae</tp:taxon-name-part></tp:taxon-name></bold>: <italic><tp:taxon-name><tp:taxon-name-part taxon-name-part-type="genus" reg="Pentaglottis">Pentaglottis</tp:taxon-name-part> <tp:taxon-name-part taxon-name-part-type="species" reg="sempervirens">sempervirens</tp:taxon-name-part></tp:taxon-name></italic> (L.) Tausch ex L.H.Bailey <bold><tp:taxon-name><tp:taxon-name-part taxon-name-part-type="family">Brassicaceae</tp:taxon-name-part></tp:taxon-name></bold>: <italic><tp:taxon-name><tp:taxon-name-part taxon-name-part-type="genus" reg="Brassica">Brassica</tp:taxon-name-part> <tp:taxon-name-part taxon-name-part-type="species" reg="napus">napus</tp:taxon-name-part></tp:taxon-name></italic> L. <bold><tp:taxon-name><tp:taxon-name-part taxon-name-part-type="family">Campanulaceae</tp:taxon-name-part></tp:taxon-name></bold>: <italic><tp:taxon-name><tp:taxon-name-part taxon-name-part-type="genus" reg="Campanula">Campanula</tp:taxon-name-part> <tp:taxon-name-part taxon-name-part-type="species" reg="bononiensis">bononiensis</tp:taxon-name-part></tp:taxon-name></italic> L., <italic><tp:taxon-name><tp:taxon-name-part taxon-name-part-type="genus" reg="Campanula">Campanula</tp:taxon-name-part> <tp:taxon-name-part taxon-name-part-type="species" reg="patula">patula</tp:taxon-name-part></tp:taxon-name></italic> L., <italic><tp:taxon-name><tp:taxon-name-part taxon-name-part-type="genus" reg="Campanula">Campanula</tp:taxon-name-part> <tp:taxon-name-part taxon-name-part-type="species" reg="portenschlagiana">portenschlagiana</tp:taxon-name-part></tp:taxon-name></italic> Schult., <italic><tp:taxon-name><tp:taxon-name-part taxon-name-part-type="genus" reg="Campanula">Campanula</tp:taxon-name-part> <tp:taxon-name-part taxon-name-part-type="species" reg="rapunculoides">rapunculoides</tp:taxon-name-part></tp:taxon-name></italic> L., <italic><tp:taxon-name><tp:taxon-name-part taxon-name-part-type="genus" reg="Campanula">Campanula</tp:taxon-name-part> <tp:taxon-name-part taxon-name-part-type="species" reg="rotundifolia">rotundifolia</tp:taxon-name-part></tp:taxon-name></italic> L. <bold><tp:taxon-name><tp:taxon-name-part taxon-name-part-type="family">Convolvulaceae</tp:taxon-name-part></tp:taxon-name></bold>: <italic><tp:taxon-name><tp:taxon-name-part taxon-name-part-type="genus" reg="Convolvulus">Convolvulus</tp:taxon-name-part> <tp:taxon-name-part taxon-name-part-type="species" reg="arvensis">arvensis</tp:taxon-name-part></tp:taxon-name></italic> L. <bold><tp:taxon-name><tp:taxon-name-part taxon-name-part-type="family">Cucurbitaceae</tp:taxon-name-part></tp:taxon-name></bold>: <italic><tp:taxon-name><tp:taxon-name-part taxon-name-part-type="genus" reg="Bryonia">Bryonia</tp:taxon-name-part> <tp:taxon-name-part taxon-name-part-type="species" reg="cretica">cretica</tp:taxon-name-part></tp:taxon-name></italic> L. <bold><tp:taxon-name><tp:taxon-name-part taxon-name-part-type="family">Fabaceae</tp:taxon-name-part></tp:taxon-name></bold>: <italic><tp:taxon-name><tp:taxon-name-part taxon-name-part-type="genus" reg="Medicago">Medicago</tp:taxon-name-part> <tp:taxon-name-part taxon-name-part-type="species" reg="lupulina">lupulina</tp:taxon-name-part></tp:taxon-name></italic> L., <italic><tp:taxon-name><tp:taxon-name-part taxon-name-part-type="genus" reg="Melilotus">Melilotus</tp:taxon-name-part> <tp:taxon-name-part taxon-name-part-type="species" reg="officinalis">officinalis</tp:taxon-name-part></tp:taxon-name></italic> (L.) Lam., <italic><tp:taxon-name><tp:taxon-name-part taxon-name-part-type="genus" reg="Vicia">Vicia</tp:taxon-name-part> <tp:taxon-name-part taxon-name-part-type="species" reg="sepium">sepium</tp:taxon-name-part></tp:taxon-name></italic> L. <bold><tp:taxon-name><tp:taxon-name-part taxon-name-part-type="family">Geraniaceae</tp:taxon-name-part></tp:taxon-name></bold>: <italic><tp:taxon-name><tp:taxon-name-part taxon-name-part-type="genus" reg="Geranium">Geranium</tp:taxon-name-part></tp:taxon-name></italic> Tourn. ex L., <italic><tp:taxon-name><tp:taxon-name-part taxon-name-part-type="genus" reg="Geranium">Geranium</tp:taxon-name-part> <tp:taxon-name-part taxon-name-part-type="species" reg="dissectum">dissectum</tp:taxon-name-part></tp:taxon-name></italic> L., <italic><tp:taxon-name><tp:taxon-name-part taxon-name-part-type="genus" reg="Geranium">Geranium</tp:taxon-name-part> <tp:taxon-name-part taxon-name-part-type="species" reg="pyrenaicum">pyrenaicum</tp:taxon-name-part></tp:taxon-name></italic> Burm.f., <italic><tp:taxon-name><tp:taxon-name-part taxon-name-part-type="genus" reg="Geranium">Geranium</tp:taxon-name-part> <tp:taxon-name-part taxon-name-part-type="species" reg="sanguineum">sanguineum</tp:taxon-name-part></tp:taxon-name></italic> L. <bold><tp:taxon-name><tp:taxon-name-part taxon-name-part-type="family">Lamiaceae</tp:taxon-name-part></tp:taxon-name></bold>: <italic><tp:taxon-name><tp:taxon-name-part taxon-name-part-type="genus" reg="Thymus">Thymus</tp:taxon-name-part> <tp:taxon-name-part taxon-name-part-type="species" reg="pulegioides">pulegioides</tp:taxon-name-part></tp:taxon-name></italic> L. <bold><tp:taxon-name><tp:taxon-name-part taxon-name-part-type="family">Linaceae</tp:taxon-name-part></tp:taxon-name></bold>: <italic><tp:taxon-name><tp:taxon-name-part taxon-name-part-type="genus" reg="Linum">Linum</tp:taxon-name-part> <tp:taxon-name-part taxon-name-part-type="species" reg="austriacum">austriacum</tp:taxon-name-part></tp:taxon-name></italic> L., <italic><tp:taxon-name><tp:taxon-name-part taxon-name-part-type="genus" reg="Linum">Linum</tp:taxon-name-part> <tp:taxon-name-part taxon-name-part-type="species" reg="tenuifolium">tenuifolium</tp:taxon-name-part></tp:taxon-name></italic> L. <bold><tp:taxon-name><tp:taxon-name-part taxon-name-part-type="family">Malvaceae</tp:taxon-name-part></tp:taxon-name></bold>: <italic><tp:taxon-name><tp:taxon-name-part taxon-name-part-type="genus" reg="Malva">Malva</tp:taxon-name-part> <tp:taxon-name-part taxon-name-part-type="species" reg="sylvestris">sylvestris</tp:taxon-name-part></tp:taxon-name></italic> L. <bold><tp:taxon-name><tp:taxon-name-part taxon-name-part-type="family">Orobanchaceae</tp:taxon-name-part></tp:taxon-name></bold>: <italic><tp:taxon-name><tp:taxon-name-part taxon-name-part-type="genus" reg="Orobanche">Orobanche</tp:taxon-name-part> <tp:taxon-name-part taxon-name-part-type="species" reg="gracilis">gracilis</tp:taxon-name-part></tp:taxon-name></italic> Sm. <bold><tp:taxon-name><tp:taxon-name-part taxon-name-part-type="family">Primulaceae</tp:taxon-name-part></tp:taxon-name></bold>: <italic><tp:taxon-name><tp:taxon-name-part taxon-name-part-type="genus" reg="Primula">Primula</tp:taxon-name-part> <tp:taxon-name-part taxon-name-part-type="species" reg="veris">veris</tp:taxon-name-part></tp:taxon-name></italic> L. <bold><tp:taxon-name><tp:taxon-name-part taxon-name-part-type="family">Rosaceae</tp:taxon-name-part></tp:taxon-name></bold>: <italic><tp:taxon-name><tp:taxon-name-part taxon-name-part-type="genus" reg="Rubus">Rubus</tp:taxon-name-part></tp:taxon-name></italic> L. (<xref ref-type="bibr" rid="B13730195">Lanuza et al. 2025</xref>); <bold><tp:taxon-name><tp:taxon-name-part taxon-name-part-type="family">Asteraceae</tp:taxon-name-part></tp:taxon-name></bold>: <italic><tp:taxon-name><tp:taxon-name-part taxon-name-part-type="genus" reg="Senecio">Senecio</tp:taxon-name-part> <tp:taxon-name-part taxon-name-part-type="species" reg="vernalis">vernalis</tp:taxon-name-part></tp:taxon-name></italic> Waldst. &amp; Kit.</p></tp:treatment-sec><tp:treatment-sec><!--Section generated to contain objects referenced in tp:taxon-treatment.--><fig id="F13729735" position="float" orientation="portrait"><object-id xmlns:xlink="http://www.w3.org/1999/xlink" content-type="arpha" xlink:type="simple">12E544DC-E952-5D71-A586-0A81DF307725</object-id><object-id xmlns:xlink="http://www.w3.org/1999/xlink" content-type="doi" xlink:type="simple">10.3897/BDJ.14.e182770.figure16</object-id><object-id xmlns:xlink="http://www.w3.org/1999/xlink" content-type="zenodo_dep_id" xlink:type="simple">19231667</object-id><label>Figure 9.</label><caption><p>Distribution of <italic><tp:taxon-name><tp:taxon-name-part taxon-name-part-type="genus" reg="Andrena">A.</tp:taxon-name-part> <tp:taxon-name-part taxon-name-part-type="species" reg="bicolor">bicolor</tp:taxon-name-part></tp:taxon-name></italic> in the Mediterranean Region of Türkiye.</p></caption><graphic xmlns:xlink="http://www.w3.org/1999/xlink" xlink:href="bdj-14-e182770-g009.png" position="float" id="oo_1484876.png" orientation="portrait" xlink:type="simple"><uri content-type="original_file" xlink:type="simple">https://binary.pensoft.net/fig/1484876</uri></graphic></fig></tp:treatment-sec><ref-list><ref id="B13730103"><element-citation xmlns:xlink="http://www.w3.org/1999/xlink" publication-type="article" xlink:type="simple"><person-group person-group-type="author"><name name-style="western"><surname>Gusenleitner</surname><given-names>F.</given-names></name><name name-style="western"><surname>Schwarz</surname><given-names>M.</given-names></name></person-group><year>2002</year><article-title>Weltweite Checkliste der Bienengattung <italic><tp:taxon-name><tp:taxon-name-part taxon-name-part-type="genus" reg="Andrena">Andrena</tp:taxon-name-part></tp:taxon-name></italic> mit Bemerkungen und Ergänzungen zu paläarktischen Arten (<tp:taxon-name><tp:taxon-name-part taxon-name-part-type="order">Hymenoptera</tp:taxon-name-part></tp:taxon-name>, <tp:taxon-name><tp:taxon-name-part taxon-name-part-type="family">Apidae</tp:taxon-name-part></tp:taxon-name>, <tp:taxon-name><tp:taxon-name-part taxon-name-part-type="subfamily">Andreninae</tp:taxon-name-part></tp:taxon-name>, <italic><tp:taxon-name><tp:taxon-name-part taxon-name-part-type="genus" reg="Andrena">Andrena</tp:taxon-name-part></tp:taxon-name></italic>)</article-title><source>Entomofauna</source><volume>Supplement 10</volume><fpage>1</fpage><lpage>1280</lpage></element-citation></ref><ref id="B13730399"><element-citation xmlns:xlink="http://www.w3.org/1999/xlink" publication-type="book" xlink:type="simple"><person-group person-group-type="author"><name name-style="western"><surname>Osytshnjuk</surname><given-names>A. Z.</given-names></name><name name-style="western"><surname>Romasenko</surname><given-names>L.</given-names></name><name name-style="western"><surname>Banaszak</surname><given-names>J.</given-names></name><name name-style="western"><surname>Motyka</surname><given-names>E.</given-names></name></person-group><year>2008</year><source><tp:taxon-name><tp:taxon-name-part taxon-name-part-type="subfamily">Andreninae</tp:taxon-name-part></tp:taxon-name> of the Central and Eastern Palearctic. Part 2.</source><volume>Vol. 5</volume><publisher-name>Polish Entomological Society</publisher-name><publisher-loc>Poznań, Poland</publisher-loc></element-citation></ref><ref id="B13731084"><element-citation xmlns:xlink="http://www.w3.org/1999/xlink" publication-type="article" xlink:type="simple"><person-group person-group-type="author"><name name-style="western"><surname>Wood</surname><given-names>T. J.</given-names></name><name name-style="western"><surname>Monfared</surname><given-names>A.</given-names></name></person-group><year>2022</year><article-title>A revision of the <italic><tp:taxon-name><tp:taxon-name-part taxon-name-part-type="genus" reg="Andrena">Andrena</tp:taxon-name-part></tp:taxon-name></italic> (<tp:taxon-name><tp:taxon-name-part taxon-name-part-type="order">Hymenoptera</tp:taxon-name-part></tp:taxon-name>: <tp:taxon-name><tp:taxon-name-part taxon-name-part-type="family">Andrenidae</tp:taxon-name-part></tp:taxon-name>) fauna of Iran, with the description of 16 new species</article-title><source>European Journal of Taxonomy</source><volume>843</volume><fpage>1</fpage><lpage>136</lpage><pub-id pub-id-type="doi">10.5852/ejt.2022.843.1947</pub-id></element-citation></ref><ref id="B13731030"><element-citation xmlns:xlink="http://www.w3.org/1999/xlink" publication-type="article" xlink:type="simple"><person-group person-group-type="author"><name name-style="western"><surname>Warncke</surname><given-names>K.</given-names></name></person-group><year>1974</year><article-title>Die Sandbienen der Türkei (<tp:taxon-name><tp:taxon-name-part taxon-name-part-type="order">Hymenoptera</tp:taxon-name-part></tp:taxon-name>, <tp:taxon-name><tp:taxon-name-part taxon-name-part-type="superfamily">Apoidea</tp:taxon-name-part></tp:taxon-name>, <italic><tp:taxon-name><tp:taxon-name-part taxon-name-part-type="genus" reg="Andrena">Andrena</tp:taxon-name-part></tp:taxon-name></italic>), Teil A</article-title><source>Mitteilungen der Münchner Entomologischen Gesellschaft</source><volume>64</volume><fpage>81</fpage><lpage>116</lpage></element-citation></ref><ref id="B13730151"><element-citation xmlns:xlink="http://www.w3.org/1999/xlink" publication-type="thesis" xlink:type="simple"><person-group person-group-type="author"><name name-style="western"><surname>Hazır</surname><given-names>C.</given-names></name></person-group><year>2010</year><source>Determination of biodiversity and distribution of the bees of genus <italic><tp:taxon-name><tp:taxon-name-part taxon-name-part-type="genus" reg="Andrena">Andrena</tp:taxon-name-part></tp:taxon-name></italic> Fabricius, (1775) (<tp:taxon-name><tp:taxon-name-part taxon-name-part-type="order">Hymenoptera</tp:taxon-name-part></tp:taxon-name>: <tp:taxon-name><tp:taxon-name-part taxon-name-part-type="family">Andrenidae</tp:taxon-name-part></tp:taxon-name>) in Turkey</source><publisher-name>Hacettepe University</publisher-name><publisher-loc>Ankara</publisher-loc><size units="page">246</size><comment content-type="language">Turkish</comment><uri xlink:type="simple">https://tez.yok.gov.tr/UlusalTezMerkezi/tezDetay.jsp?id=MVag8H6urVa7rO-krjLQ7Q&amp;no=u9N7AK-BfP6EB-TfS7iyaw</uri></element-citation></ref><ref id="B13730168"><element-citation xmlns:xlink="http://www.w3.org/1999/xlink" publication-type="article" xlink:type="simple"><person-group person-group-type="author"><name name-style="western"><surname>Hazır</surname><given-names>Canan</given-names></name><name name-style="western"><surname>Keskin</surname><given-names>Nevin</given-names></name><name name-style="western"><surname>Scheuchl</surname><given-names>Erwin</given-names></name></person-group><year>2014</year><article-title>Faunistic, geographical and biological contributions to the bee genus <italic><tp:taxon-name><tp:taxon-name-part taxon-name-part-type="genus" reg="Andrena">Andrena</tp:taxon-name-part></tp:taxon-name></italic> (<tp:taxon-name><tp:taxon-name-part taxon-name-part-type="order">Hymenoptera</tp:taxon-name-part></tp:taxon-name>, <tp:taxon-name><tp:taxon-name-part taxon-name-part-type="family">Andrenidae</tp:taxon-name-part></tp:taxon-name>, <tp:taxon-name><tp:taxon-name-part taxon-name-part-type="subfamily">Andreninae</tp:taxon-name-part></tp:taxon-name>) from Turkey</article-title><source>Journal of <tp:taxon-name><tp:taxon-name-part taxon-name-part-type="order">Hymenoptera</tp:taxon-name-part></tp:taxon-name> Research</source><volume>38</volume><fpage>59</fpage><lpage>133</lpage><pub-id pub-id-type="doi">10.3897/jhr.38.7288</pub-id></element-citation></ref><ref id="B13736648"><element-citation xmlns:xlink="http://www.w3.org/1999/xlink" publication-type="article" xlink:type="simple"><person-group person-group-type="author"><name name-style="western"><surname>Balfour</surname><given-names>N. J.</given-names></name><name name-style="western"><surname>Castellanos</surname><given-names>M. C.</given-names></name><name name-style="western"><surname>Goulson</surname><given-names>D.</given-names></name><name name-style="western"><surname>Philippides</surname><given-names>A.</given-names></name><name name-style="western"><surname>Johnson</surname><given-names>C.</given-names></name></person-group><year>2022</year><article-title>DoPI: The database of pollinator interactions</article-title><source>Ecology</source><volume>103</volume><issue>11</issue><pub-id pub-id-type="doi">10.1002/ecy.3801</pub-id></element-citation></ref><ref id="B13730195"><element-citation xmlns:xlink="http://www.w3.org/1999/xlink" publication-type="article" xlink:type="simple"><person-group person-group-type="author"><name name-style="western"><surname>Lanuza</surname><given-names>Jose B.</given-names></name><name name-style="western"><surname>Knight</surname><given-names>Tiffany M.</given-names></name><name name-style="western"><surname>Montes‐Perez</surname><given-names>Nerea</given-names></name><name name-style="western"><surname>Glenny</surname><given-names>Will</given-names></name><name name-style="western"><surname>Acuña</surname><given-names>Paola</given-names></name><name name-style="western"><surname>Albrecht</surname><given-names>Matthias</given-names></name><name name-style="western"><surname>Artamendi</surname><given-names>Maddi</given-names></name><name name-style="western"><surname>Badenhausser</surname><given-names>Isabelle</given-names></name><name name-style="western"><surname>Bennett</surname><given-names>Joanne M.</given-names></name><name name-style="western"><surname>Biella</surname><given-names>Paolo</given-names></name><name name-style="western"><surname>Bommarco</surname><given-names>Ricardo</given-names></name><name name-style="western"><surname>Cappellari</surname><given-names>Andree</given-names></name><name name-style="western"><surname>Castro</surname><given-names>Sílvia</given-names></name><name name-style="western"><surname>Clough</surname><given-names>Yann</given-names></name><name name-style="western"><surname>Colom</surname><given-names>Pau</given-names></name><name name-style="western"><surname>Costa</surname><given-names>Joana</given-names></name><name name-style="western"><surname>Cyrille</surname><given-names>Nathan</given-names></name><name name-style="western"><surname>de Manincor</surname><given-names>Natasha</given-names></name><name name-style="western"><surname>Dominguez‐Lapido</surname><given-names>Paula</given-names></name><name name-style="western"><surname>Dominik</surname><given-names>Christophe</given-names></name><name name-style="western"><surname>Dupont</surname><given-names>Yoko L.</given-names></name><name name-style="western"><surname>Feldmann</surname><given-names>Reinart</given-names></name><name name-style="western"><surname>Felten</surname><given-names>Emeline</given-names></name><name name-style="western"><surname>Ferrero</surname><given-names>Victoria</given-names></name><name name-style="western"><surname>Fiordaliso</surname><given-names>William</given-names></name><name name-style="western"><surname>Fisogni</surname><given-names>Alessandro</given-names></name><name name-style="western"><surname>Fitzpatrick</surname><given-names>Úna</given-names></name><name name-style="western"><surname>Galloni</surname><given-names>Marta</given-names></name><name name-style="western"><surname>Gaspar</surname><given-names>Hugo</given-names></name><name name-style="western"><surname>Gazzea</surname><given-names>Elena</given-names></name><name name-style="western"><surname>Goia</surname><given-names>Irina</given-names></name><name name-style="western"><surname>Gómez‐Martínez</surname><given-names>Carmelo</given-names></name><name name-style="western"><surname>González‐Estévez</surname><given-names>Miguel A.</given-names></name><name name-style="western"><surname>González‐Varo</surname><given-names>Juan Pedro</given-names></name><name name-style="western"><surname>Grass</surname><given-names>Ingo</given-names></name><name name-style="western"><surname>Hadrava</surname><given-names>Jiří</given-names></name><name name-style="western"><surname>Hautekèete</surname><given-names>Nina</given-names></name><name name-style="western"><surname>Hederström</surname><given-names>Veronica</given-names></name><name name-style="western"><surname>Heleno</surname><given-names>Ruben</given-names></name><name name-style="western"><surname>Hervias‐Parejo</surname><given-names>Sandra</given-names></name><name name-style="western"><surname>Heuschele</surname><given-names>Jonna M.</given-names></name><name name-style="western"><surname>Hoiss</surname><given-names>Bernhard</given-names></name><name name-style="western"><surname>Holzschuh</surname><given-names>Andrea</given-names></name><name name-style="western"><surname>Hopfenmüller</surname><given-names>Sebastian</given-names></name><name name-style="western"><surname>Iriondo</surname><given-names>José M.</given-names></name><name name-style="western"><surname>Jauker</surname><given-names>Birgit</given-names></name><name name-style="western"><surname>Jauker</surname><given-names>Frank</given-names></name><name name-style="western"><surname>Jersáková</surname><given-names>Jana</given-names></name><name name-style="western"><surname>Kallnik</surname><given-names>Katharina</given-names></name><name name-style="western"><surname>Karise</surname><given-names>Reet</given-names></name><name name-style="western"><surname>Kleijn</surname><given-names>David</given-names></name><name name-style="western"><surname>Klotz</surname><given-names>Stefan</given-names></name><name name-style="western"><surname>Krausl</surname><given-names>Theresia</given-names></name><name name-style="western"><surname>Kühn</surname><given-names>Elisabeth</given-names></name><name name-style="western"><surname>Lara‐Romero</surname><given-names>Carlos</given-names></name><name name-style="western"><surname>Larkin</surname><given-names>Michelle</given-names></name><name name-style="western"><surname>Laurent</surname><given-names>Emilien</given-names></name><name name-style="western"><surname>Lázaro</surname><given-names>Amparo</given-names></name><name name-style="western"><surname>Librán‐Embid</surname><given-names>Felipe</given-names></name><name name-style="western"><surname>Liu</surname><given-names>Yicong</given-names></name><name name-style="western"><surname>Lopes</surname><given-names>Sara</given-names></name><name name-style="western"><surname>López‐Núñez</surname><given-names>Francisco</given-names></name><name name-style="western"><surname>Loureiro</surname><given-names>João</given-names></name><name name-style="western"><surname>Magrach</surname><given-names>Ainhoa</given-names></name><name name-style="western"><surname>Mänd</surname><given-names>Marika</given-names></name><name name-style="western"><surname>Marini</surname><given-names>Lorenzo</given-names></name><name name-style="western"><surname>Mas</surname><given-names>Rafel Beltran</given-names></name><name name-style="western"><surname>Massol</surname><given-names>François</given-names></name><name name-style="western"><surname>Maurer</surname><given-names>Corina</given-names></name><name name-style="western"><surname>Michez</surname><given-names>Denis</given-names></name><name name-style="western"><surname>Molina</surname><given-names>Francisco P.</given-names></name><name name-style="western"><surname>Morente‐López</surname><given-names>Javier</given-names></name><name name-style="western"><surname>Mullen</surname><given-names>Sarah</given-names></name><name name-style="western"><surname>Nakas</surname><given-names>Georgios</given-names></name><name name-style="western"><surname>Neuenkamp</surname><given-names>Lena</given-names></name><name name-style="western"><surname>Nowak</surname><given-names>Arkadiusz</given-names></name><name name-style="western"><surname>O'Connor</surname><given-names>Catherine J.</given-names></name><name name-style="western"><surname>O'Rourke</surname><given-names>Aoife</given-names></name><name name-style="western"><surname>Öckinger</surname><given-names>Erik</given-names></name><name name-style="western"><surname>Olesen</surname><given-names>Jens M.</given-names></name><name name-style="western"><surname>Opedal</surname><given-names>Øystein H.</given-names></name><name name-style="western"><surname>Petanidou</surname><given-names>Theodora</given-names></name><name name-style="western"><surname>Piquot</surname><given-names>Yves</given-names></name><name name-style="western"><surname>Potts</surname><given-names>Simon G.</given-names></name><name name-style="western"><surname>Power</surname><given-names>Eileen F.</given-names></name><name name-style="western"><surname>Proesmans</surname><given-names>Willem</given-names></name><name name-style="western"><surname>Rakosy</surname><given-names>Demetra</given-names></name><name name-style="western"><surname>Reverté</surname><given-names>Sara</given-names></name><name name-style="western"><surname>Roberts</surname><given-names>Stuart P. M.</given-names></name><name name-style="western"><surname>Rundlöf</surname><given-names>Maj</given-names></name><name name-style="western"><surname>Russo</surname><given-names>Laura</given-names></name><name name-style="western"><surname>Schatz</surname><given-names>Bertrand</given-names></name><name name-style="western"><surname>Scheper</surname><given-names>Jeroen</given-names></name><name name-style="western"><surname>Schweiger</surname><given-names>Oliver</given-names></name><name name-style="western"><surname>Serra</surname><given-names>Pau Enric</given-names></name><name name-style="western"><surname>Siopa</surname><given-names>Catarina</given-names></name><name name-style="western"><surname>Smith</surname><given-names>Henrik G.</given-names></name><name name-style="western"><surname>Stanley</surname><given-names>Dara</given-names></name><name name-style="western"><surname>Ştefan</surname><given-names>Valentin</given-names></name><name name-style="western"><surname>Steffan‐Dewenter</surname><given-names>Ingolf</given-names></name><name name-style="western"><surname>Stout</surname><given-names>Jane C.</given-names></name><name name-style="western"><surname>Sutter</surname><given-names>Louis</given-names></name><name name-style="western"><surname>Švara</surname><given-names>Elena Motivans</given-names></name><name name-style="western"><surname>Świerszcz</surname><given-names>Sebastian</given-names></name><name name-style="western"><surname>Thompson</surname><given-names>Amibeth</given-names></name><name name-style="western"><surname>Traveset</surname><given-names>Anna</given-names></name><name name-style="western"><surname>Trefflich</surname><given-names>Annette</given-names></name><name name-style="western"><surname>Tropek</surname><given-names>Robert</given-names></name><name name-style="western"><surname>Tscharntke</surname><given-names>Teja</given-names></name><name name-style="western"><surname>Vanbergen</surname><given-names>Adam J.</given-names></name><name name-style="western"><surname>Vilà</surname><given-names>Montserrat</given-names></name><name name-style="western"><surname>Vujić</surname><given-names>Ante</given-names></name><name name-style="western"><surname>White</surname><given-names>Cian</given-names></name><name name-style="western"><surname>Wickens</surname><given-names>Jennifer B.</given-names></name><name name-style="western"><surname>Wickens</surname><given-names>Victoria B.</given-names></name><name name-style="western"><surname>Winsa</surname><given-names>Marie</given-names></name><name name-style="western"><surname>Zoller</surname><given-names>Leana</given-names></name><name name-style="western"><surname>Bartomeus</surname><given-names>Ignasi</given-names></name></person-group><year>2025</year><article-title>EuPPollNet: A European database of plant-pollinator networks</article-title><source>Global Ecology and Biogeography</source><volume>34</volume><issue>2</issue><pub-id pub-id-type="doi">10.1111/geb.70000</pub-id></element-citation></ref></ref-list></tp:taxon-treatment>
