# Supplementary material for: Contributions to the Andrena (Hymenoptera, Andrenidae) Fauna of the Mediterranean Region of Türkiye
Source: Biodivers Data J. 2026 Mar 24;14:e182770. doi: 10.3897/BDJ.14.e182770 (PMC13040248; doi:10.3897/BDJ.14.e182770)
Supplement: XML Treatment for Andrena (Melandrena) flavipes [file BDJ.14.e182770-treatment26.xml]

<!DOCTYPE tp:taxon-treatment
  PUBLIC "-//TaxonX//DTD Taxonomic Treatment Publishing DTD v0 20100105//EN" "tax-treatment-NSO.dtd">
<tp:taxon-treatment xmlns:tp="http://www.plazi.org/taxpub"><tp:treatment-meta><mixed-citation publication-type="journal"><person-group><name><surname>Kaleli</surname><given-names>Kerem</given-names></name><name><surname>Dikmen</surname><given-names>Fatih</given-names></name><name><surname>Wood</surname><given-names>Thomas James</given-names></name><name><surname>Özenirler</surname><given-names>Çiğdem</given-names></name><name><surname>Aytekin</surname><given-names>Ahmet Murat</given-names></name></person-group><article-title>Contributions to the <italic><tp:taxon-name><tp:taxon-name-part taxon-name-part-type="genus" reg="Andrena">Andrena</tp:taxon-name-part></tp:taxon-name></italic> (<tp:taxon-name><tp:taxon-name-part taxon-name-part-type="order">Hymenoptera</tp:taxon-name-part></tp:taxon-name>, <tp:taxon-name><tp:taxon-name-part taxon-name-part-type="family">Andrenidae</tp:taxon-name-part></tp:taxon-name>) Fauna of the Mediterranean Region of Türkiye</article-title><source>Biodivers Data J</source><day>24</day><month>03</month><year>2026</year><volume>14</volume><pub-id pub-id-type="doi">10.3897/BDJ.14.e182770</pub-id></mixed-citation></tp:treatment-meta><tp:nomenclature><tp:taxon-name><object-id xmlns:xlink="http://www.w3.org/1999/xlink" content-type="arpha" xlink:type="simple">91325AD7-B137-53BB-BE56-36344E67180E</object-id><tp:taxon-name-part taxon-name-part-type="genus">Andrena</tp:taxon-name-part> (<tp:taxon-name-part taxon-name-part-type="subgenus">Melandrena</tp:taxon-name-part>) <tp:taxon-name-part taxon-name-part-type="species">flavipes</tp:taxon-name-part></tp:taxon-name><tp:taxon-authority>Panzer, 1799</tp:taxon-authority></tp:nomenclature><tp:treatment-sec sec-type="materials"><title>Materials</title><list list-type="alpha-lower" list-content="occurrences"><list-item><p><bold>Type status:</bold> <named-content xmlns:xlink="http://www.w3.org/1999/xlink" content-type="dwc:typeStatus" xlink:type="simple">Other material</named-content>. <bold>Occurrence:</bold> recordedBy: <named-content xmlns:xlink="http://www.w3.org/1999/xlink" content-type="dwc:recordedBy" xlink:type="simple">Fatih Dikmen</named-content>; individualCount: <named-content xmlns:xlink="http://www.w3.org/1999/xlink" content-type="dwc:individualCount" xlink:type="simple">8</named-content>; sex: <named-content xmlns:xlink="http://www.w3.org/1999/xlink" content-type="dwc:sex" xlink:type="simple">female</named-content>; occurrenceID: <named-content xmlns:xlink="http://www.w3.org/1999/xlink" content-type="dwc:occurrenceID" xlink:type="simple">7433D05D-0E9E-5ACF-B018-07C3C239A266</named-content>; <bold>Location:</bold> countryCode: <named-content xmlns:xlink="http://www.w3.org/1999/xlink" content-type="dwc:countryCode" xlink:type="simple">TR</named-content>; stateProvince: <named-content xmlns:xlink="http://www.w3.org/1999/xlink" content-type="dwc:stateProvince" xlink:type="simple">Antalya</named-content>; county: <named-content xmlns:xlink="http://www.w3.org/1999/xlink" content-type="dwc:county" xlink:type="simple">Side</named-content>; locality: <named-content xmlns:xlink="http://www.w3.org/1999/xlink" content-type="dwc:locality" xlink:type="simple">Side hotels</named-content>; verbatimElevation: <named-content xmlns:xlink="http://www.w3.org/1999/xlink" content-type="dwc:verbatimElevation" xlink:type="simple">13 m</named-content>; verbatimLatitude: <named-content xmlns:xlink="http://www.w3.org/1999/xlink" content-type="dwc:verbatimLatitude" xlink:type="simple">36.79</named-content>; verbatimLongitude: <named-content xmlns:xlink="http://www.w3.org/1999/xlink" content-type="dwc:verbatimLongitude" xlink:type="simple">31.399</named-content>; <bold>Identification:</bold> identifiedBy: <named-content xmlns:xlink="http://www.w3.org/1999/xlink" content-type="dwc:identifiedBy" xlink:type="simple">Thomas J. Wood</named-content>; <bold>Event:</bold> eventDate: <named-content xmlns:xlink="http://www.w3.org/1999/xlink" content-type="dwc:eventDate" xlink:type="simple">13-04-2009</named-content>; <bold>Record Level:</bold> collectionCode: <named-content xmlns:xlink="http://www.w3.org/1999/xlink" content-type="dwc:collectionCode" xlink:type="simple">ZMUI</named-content></p></list-item><list-item><p><bold>Type status:</bold> <named-content xmlns:xlink="http://www.w3.org/1999/xlink" content-type="dwc:typeStatus" xlink:type="simple">Other material</named-content>. <bold>Occurrence:</bold> recordedBy: <named-content xmlns:xlink="http://www.w3.org/1999/xlink" content-type="dwc:recordedBy" xlink:type="simple">Fatih Dikmen</named-content>; individualCount: <named-content xmlns:xlink="http://www.w3.org/1999/xlink" content-type="dwc:individualCount" xlink:type="simple">1</named-content>; sex: <named-content xmlns:xlink="http://www.w3.org/1999/xlink" content-type="dwc:sex" xlink:type="simple">female</named-content>; occurrenceID: <named-content xmlns:xlink="http://www.w3.org/1999/xlink" content-type="dwc:occurrenceID" xlink:type="simple">85E3A9F3-B5C0-5CF2-AFDE-C3CB5B292355</named-content>; <bold>Location:</bold> countryCode: <named-content xmlns:xlink="http://www.w3.org/1999/xlink" content-type="dwc:countryCode" xlink:type="simple">TR</named-content>; stateProvince: <named-content xmlns:xlink="http://www.w3.org/1999/xlink" content-type="dwc:stateProvince" xlink:type="simple">Antalya</named-content>; locality: <named-content xmlns:xlink="http://www.w3.org/1999/xlink" content-type="dwc:locality" xlink:type="simple">between Side-Belek</named-content>; verbatimElevation: <named-content xmlns:xlink="http://www.w3.org/1999/xlink" content-type="dwc:verbatimElevation" xlink:type="simple">16 m</named-content>; verbatimLatitude: <named-content xmlns:xlink="http://www.w3.org/1999/xlink" content-type="dwc:verbatimLatitude" xlink:type="simple">36.843</named-content>; verbatimLongitude: <named-content xmlns:xlink="http://www.w3.org/1999/xlink" content-type="dwc:verbatimLongitude" xlink:type="simple">31.292</named-content>; <bold>Identification:</bold> identifiedBy: <named-content xmlns:xlink="http://www.w3.org/1999/xlink" content-type="dwc:identifiedBy" xlink:type="simple">Thomas J. Wood</named-content>; <bold>Event:</bold> eventDate: <named-content xmlns:xlink="http://www.w3.org/1999/xlink" content-type="dwc:eventDate" xlink:type="simple">13-04-2009</named-content>; <bold>Record Level:</bold> collectionCode: <named-content xmlns:xlink="http://www.w3.org/1999/xlink" content-type="dwc:collectionCode" xlink:type="simple">ZMUI</named-content></p></list-item><list-item><p><bold>Type status:</bold> <named-content xmlns:xlink="http://www.w3.org/1999/xlink" content-type="dwc:typeStatus" xlink:type="simple">Other material</named-content>. <bold>Occurrence:</bold> recordedBy: <named-content xmlns:xlink="http://www.w3.org/1999/xlink" content-type="dwc:recordedBy" xlink:type="simple">Fatih Dikmen</named-content>; individualCount: <named-content xmlns:xlink="http://www.w3.org/1999/xlink" content-type="dwc:individualCount" xlink:type="simple">1</named-content>; sex: <named-content xmlns:xlink="http://www.w3.org/1999/xlink" content-type="dwc:sex" xlink:type="simple">female</named-content>; occurrenceID: <named-content xmlns:xlink="http://www.w3.org/1999/xlink" content-type="dwc:occurrenceID" xlink:type="simple">FC87C27B-517B-569C-B195-9CC31B0D0446</named-content>; <bold>Location:</bold> countryCode: <named-content xmlns:xlink="http://www.w3.org/1999/xlink" content-type="dwc:countryCode" xlink:type="simple">TR</named-content>; stateProvince: <named-content xmlns:xlink="http://www.w3.org/1999/xlink" content-type="dwc:stateProvince" xlink:type="simple">Kahramanmaraş</named-content>; locality: <named-content xmlns:xlink="http://www.w3.org/1999/xlink" content-type="dwc:locality" xlink:type="simple">Andırlı-Kadirli road, Torun village</named-content>; verbatimElevation: <named-content xmlns:xlink="http://www.w3.org/1999/xlink" content-type="dwc:verbatimElevation" xlink:type="simple">659 m</named-content>; verbatimLatitude: <named-content xmlns:xlink="http://www.w3.org/1999/xlink" content-type="dwc:verbatimLatitude" xlink:type="simple">37.503</named-content>; verbatimLongitude: <named-content xmlns:xlink="http://www.w3.org/1999/xlink" content-type="dwc:verbatimLongitude" xlink:type="simple">36.345</named-content>; <bold>Identification:</bold> identifiedBy: <named-content xmlns:xlink="http://www.w3.org/1999/xlink" content-type="dwc:identifiedBy" xlink:type="simple">Thomas J. Wood</named-content>; <bold>Event:</bold> eventDate: <named-content xmlns:xlink="http://www.w3.org/1999/xlink" content-type="dwc:eventDate" xlink:type="simple">19-07-2009</named-content>; <bold>Record Level:</bold> collectionCode: <named-content xmlns:xlink="http://www.w3.org/1999/xlink" content-type="dwc:collectionCode" xlink:type="simple">ZMUI</named-content></p></list-item><list-item><p><bold>Type status:</bold> <named-content xmlns:xlink="http://www.w3.org/1999/xlink" content-type="dwc:typeStatus" xlink:type="simple">Other material</named-content>. <bold>Occurrence:</bold> recordedBy: <named-content xmlns:xlink="http://www.w3.org/1999/xlink" content-type="dwc:recordedBy" xlink:type="simple">Fatih Dikmen</named-content>; individualCount: <named-content xmlns:xlink="http://www.w3.org/1999/xlink" content-type="dwc:individualCount" xlink:type="simple">2</named-content>; sex: <named-content xmlns:xlink="http://www.w3.org/1999/xlink" content-type="dwc:sex" xlink:type="simple">female</named-content>; occurrenceID: <named-content xmlns:xlink="http://www.w3.org/1999/xlink" content-type="dwc:occurrenceID" xlink:type="simple">ADFEFDAC-819D-52DD-84C1-6CD48DD39519</named-content>; <bold>Location:</bold> countryCode: <named-content xmlns:xlink="http://www.w3.org/1999/xlink" content-type="dwc:countryCode" xlink:type="simple">TR</named-content>; stateProvince: <named-content xmlns:xlink="http://www.w3.org/1999/xlink" content-type="dwc:stateProvince" xlink:type="simple">Mersin</named-content>; locality: <named-content xmlns:xlink="http://www.w3.org/1999/xlink" content-type="dwc:locality" xlink:type="simple">Gülnar-Ermenek road</named-content>; verbatimElevation: <named-content xmlns:xlink="http://www.w3.org/1999/xlink" content-type="dwc:verbatimElevation" xlink:type="simple">1241 m</named-content>; verbatimLatitude: <named-content xmlns:xlink="http://www.w3.org/1999/xlink" content-type="dwc:verbatimLatitude" xlink:type="simple">36.366</named-content>; verbatimLongitude: <named-content xmlns:xlink="http://www.w3.org/1999/xlink" content-type="dwc:verbatimLongitude" xlink:type="simple">33.234</named-content>; <bold>Identification:</bold> identifiedBy: <named-content xmlns:xlink="http://www.w3.org/1999/xlink" content-type="dwc:identifiedBy" xlink:type="simple">Thomas J. Wood</named-content>; <bold>Event:</bold> eventDate: <named-content xmlns:xlink="http://www.w3.org/1999/xlink" content-type="dwc:eventDate" xlink:type="simple">07-06-2009</named-content>; <bold>Record Level:</bold> collectionCode: <named-content xmlns:xlink="http://www.w3.org/1999/xlink" content-type="dwc:collectionCode" xlink:type="simple">ZMUI</named-content></p></list-item><list-item><p><bold>Type status:</bold> <named-content xmlns:xlink="http://www.w3.org/1999/xlink" content-type="dwc:typeStatus" xlink:type="simple">Other material</named-content>. <bold>Occurrence:</bold> recordedBy: <named-content xmlns:xlink="http://www.w3.org/1999/xlink" content-type="dwc:recordedBy" xlink:type="simple">Fatih Dikmen</named-content>; individualCount: <named-content xmlns:xlink="http://www.w3.org/1999/xlink" content-type="dwc:individualCount" xlink:type="simple">1</named-content>; sex: <named-content xmlns:xlink="http://www.w3.org/1999/xlink" content-type="dwc:sex" xlink:type="simple">female</named-content>; occurrenceID: <named-content xmlns:xlink="http://www.w3.org/1999/xlink" content-type="dwc:occurrenceID" xlink:type="simple">58195365-8019-53EB-91A0-90A21215ACCD</named-content>; <bold>Location:</bold> countryCode: <named-content xmlns:xlink="http://www.w3.org/1999/xlink" content-type="dwc:countryCode" xlink:type="simple">TR</named-content>; stateProvince: <named-content xmlns:xlink="http://www.w3.org/1999/xlink" content-type="dwc:stateProvince" xlink:type="simple">Antalya</named-content>; county: <named-content xmlns:xlink="http://www.w3.org/1999/xlink" content-type="dwc:county" xlink:type="simple">Side</named-content>; verbatimElevation: <named-content xmlns:xlink="http://www.w3.org/1999/xlink" content-type="dwc:verbatimElevation" xlink:type="simple">1 m</named-content>; verbatimLatitude: <named-content xmlns:xlink="http://www.w3.org/1999/xlink" content-type="dwc:verbatimLatitude" xlink:type="simple">36.776</named-content>; verbatimLongitude: <named-content xmlns:xlink="http://www.w3.org/1999/xlink" content-type="dwc:verbatimLongitude" xlink:type="simple">31.414</named-content>; <bold>Identification:</bold> identifiedBy: <named-content xmlns:xlink="http://www.w3.org/1999/xlink" content-type="dwc:identifiedBy" xlink:type="simple">Thomas J. Wood</named-content>; <bold>Event:</bold> eventDate: <named-content xmlns:xlink="http://www.w3.org/1999/xlink" content-type="dwc:eventDate" xlink:type="simple">13-04-2009</named-content>; <bold>Record Level:</bold> collectionCode: <named-content xmlns:xlink="http://www.w3.org/1999/xlink" content-type="dwc:collectionCode" xlink:type="simple">ZMUI</named-content></p></list-item><list-item><p><bold>Type status:</bold> <named-content xmlns:xlink="http://www.w3.org/1999/xlink" content-type="dwc:typeStatus" xlink:type="simple">Other material</named-content>. <bold>Occurrence:</bold> recordedBy: <named-content xmlns:xlink="http://www.w3.org/1999/xlink" content-type="dwc:recordedBy" xlink:type="simple">Fatih Dikmen</named-content>; individualCount: <named-content xmlns:xlink="http://www.w3.org/1999/xlink" content-type="dwc:individualCount" xlink:type="simple">1</named-content>; sex: <named-content xmlns:xlink="http://www.w3.org/1999/xlink" content-type="dwc:sex" xlink:type="simple">female</named-content>; occurrenceID: <named-content xmlns:xlink="http://www.w3.org/1999/xlink" content-type="dwc:occurrenceID" xlink:type="simple">3AE8B396-A39A-58B3-B1A6-769E6713F07C</named-content>; <bold>Location:</bold> countryCode: <named-content xmlns:xlink="http://www.w3.org/1999/xlink" content-type="dwc:countryCode" xlink:type="simple">TR</named-content>; stateProvince: <named-content xmlns:xlink="http://www.w3.org/1999/xlink" content-type="dwc:stateProvince" xlink:type="simple">Afyonkarahisar</named-content>; county: <named-content xmlns:xlink="http://www.w3.org/1999/xlink" content-type="dwc:county" xlink:type="simple">Dazkırı</named-content>; locality: <named-content xmlns:xlink="http://www.w3.org/1999/xlink" content-type="dwc:locality" xlink:type="simple">Örtülü village exit</named-content>; verbatimElevation: <named-content xmlns:xlink="http://www.w3.org/1999/xlink" content-type="dwc:verbatimElevation" xlink:type="simple">891 m</named-content>; verbatimLatitude: <named-content xmlns:xlink="http://www.w3.org/1999/xlink" content-type="dwc:verbatimLatitude" xlink:type="simple">37.899</named-content>; verbatimLongitude: <named-content xmlns:xlink="http://www.w3.org/1999/xlink" content-type="dwc:verbatimLongitude" xlink:type="simple">29.753</named-content>; <bold>Identification:</bold> identifiedBy: <named-content xmlns:xlink="http://www.w3.org/1999/xlink" content-type="dwc:identifiedBy" xlink:type="simple">Thomas J. Wood</named-content>; <bold>Event:</bold> eventDate: <named-content xmlns:xlink="http://www.w3.org/1999/xlink" content-type="dwc:eventDate" xlink:type="simple">12-06-2009</named-content>; <bold>Record Level:</bold> collectionCode: <named-content xmlns:xlink="http://www.w3.org/1999/xlink" content-type="dwc:collectionCode" xlink:type="simple">ZMUI</named-content></p></list-item><list-item><p><bold>Type status:</bold> <named-content xmlns:xlink="http://www.w3.org/1999/xlink" content-type="dwc:typeStatus" xlink:type="simple">Other material</named-content>. <bold>Occurrence:</bold> recordedBy: <named-content xmlns:xlink="http://www.w3.org/1999/xlink" content-type="dwc:recordedBy" xlink:type="simple">Fatih Dikmen</named-content>; individualCount: <named-content xmlns:xlink="http://www.w3.org/1999/xlink" content-type="dwc:individualCount" xlink:type="simple">1</named-content>; sex: <named-content xmlns:xlink="http://www.w3.org/1999/xlink" content-type="dwc:sex" xlink:type="simple">female</named-content>; occurrenceID: <named-content xmlns:xlink="http://www.w3.org/1999/xlink" content-type="dwc:occurrenceID" xlink:type="simple">88083B6E-D494-52D3-A53D-0D715E21D6DF</named-content>; <bold>Location:</bold> countryCode: <named-content xmlns:xlink="http://www.w3.org/1999/xlink" content-type="dwc:countryCode" xlink:type="simple">TR</named-content>; stateProvince: <named-content xmlns:xlink="http://www.w3.org/1999/xlink" content-type="dwc:stateProvince" xlink:type="simple">Antalya</named-content>; locality: <named-content xmlns:xlink="http://www.w3.org/1999/xlink" content-type="dwc:locality" xlink:type="simple">Korkuteli-Finike road, Yeşilbayır Plateau</named-content>; verbatimElevation: <named-content xmlns:xlink="http://www.w3.org/1999/xlink" content-type="dwc:verbatimElevation" xlink:type="simple">1438 m</named-content>; verbatimLatitude: <named-content xmlns:xlink="http://www.w3.org/1999/xlink" content-type="dwc:verbatimLatitude" xlink:type="simple">36.956</named-content>; verbatimLongitude: <named-content xmlns:xlink="http://www.w3.org/1999/xlink" content-type="dwc:verbatimLongitude" xlink:type="simple">30.058</named-content>; <bold>Identification:</bold> identifiedBy: <named-content xmlns:xlink="http://www.w3.org/1999/xlink" content-type="dwc:identifiedBy" xlink:type="simple">Thomas J. Wood</named-content>; <bold>Event:</bold> eventDate: <named-content xmlns:xlink="http://www.w3.org/1999/xlink" content-type="dwc:eventDate" xlink:type="simple">10-06-2009</named-content>; <bold>Record Level:</bold> collectionCode: <named-content xmlns:xlink="http://www.w3.org/1999/xlink" content-type="dwc:collectionCode" xlink:type="simple">ZMUI</named-content></p></list-item><list-item><p><bold>Type status:</bold> <named-content xmlns:xlink="http://www.w3.org/1999/xlink" content-type="dwc:typeStatus" xlink:type="simple">Other material</named-content>. <bold>Occurrence:</bold> recordedBy: <named-content xmlns:xlink="http://www.w3.org/1999/xlink" content-type="dwc:recordedBy" xlink:type="simple">Fatih Dikmen</named-content>; individualCount: <named-content xmlns:xlink="http://www.w3.org/1999/xlink" content-type="dwc:individualCount" xlink:type="simple">2</named-content>; sex: <named-content xmlns:xlink="http://www.w3.org/1999/xlink" content-type="dwc:sex" xlink:type="simple">female</named-content>; occurrenceID: <named-content xmlns:xlink="http://www.w3.org/1999/xlink" content-type="dwc:occurrenceID" xlink:type="simple">54A5EBAF-582C-5D44-B00E-7154CBAB9504</named-content>; <bold>Location:</bold> countryCode: <named-content xmlns:xlink="http://www.w3.org/1999/xlink" content-type="dwc:countryCode" xlink:type="simple">TR</named-content>; stateProvince: <named-content xmlns:xlink="http://www.w3.org/1999/xlink" content-type="dwc:stateProvince" xlink:type="simple">Hatay</named-content>; locality: <named-content xmlns:xlink="http://www.w3.org/1999/xlink" content-type="dwc:locality" xlink:type="simple">Belen-Radar road</named-content>; verbatimElevation: <named-content xmlns:xlink="http://www.w3.org/1999/xlink" content-type="dwc:verbatimElevation" xlink:type="simple">1124 m</named-content>; verbatimLatitude: <named-content xmlns:xlink="http://www.w3.org/1999/xlink" content-type="dwc:verbatimLatitude" xlink:type="simple">36.518</named-content>; verbatimLongitude: <named-content xmlns:xlink="http://www.w3.org/1999/xlink" content-type="dwc:verbatimLongitude" xlink:type="simple">36.234</named-content>; <bold>Identification:</bold> identifiedBy: <named-content xmlns:xlink="http://www.w3.org/1999/xlink" content-type="dwc:identifiedBy" xlink:type="simple">Thomas J. Wood</named-content>; <bold>Event:</bold> eventDate: <named-content xmlns:xlink="http://www.w3.org/1999/xlink" content-type="dwc:eventDate" xlink:type="simple">30-06-2009</named-content>; <bold>Record Level:</bold> collectionCode: <named-content xmlns:xlink="http://www.w3.org/1999/xlink" content-type="dwc:collectionCode" xlink:type="simple">ZMUI</named-content></p></list-item><list-item><p><bold>Type status:</bold> <named-content xmlns:xlink="http://www.w3.org/1999/xlink" content-type="dwc:typeStatus" xlink:type="simple">Other material</named-content>. <bold>Occurrence:</bold> recordedBy: <named-content xmlns:xlink="http://www.w3.org/1999/xlink" content-type="dwc:recordedBy" xlink:type="simple">Fatih Dikmen</named-content>; individualCount: <named-content xmlns:xlink="http://www.w3.org/1999/xlink" content-type="dwc:individualCount" xlink:type="simple">1</named-content>; sex: <named-content xmlns:xlink="http://www.w3.org/1999/xlink" content-type="dwc:sex" xlink:type="simple">female</named-content>; occurrenceID: <named-content xmlns:xlink="http://www.w3.org/1999/xlink" content-type="dwc:occurrenceID" xlink:type="simple">9242A9FC-58A4-5BE1-A04A-84E7183C1186</named-content>; <bold>Location:</bold> countryCode: <named-content xmlns:xlink="http://www.w3.org/1999/xlink" content-type="dwc:countryCode" xlink:type="simple">TR</named-content>; stateProvince: <named-content xmlns:xlink="http://www.w3.org/1999/xlink" content-type="dwc:stateProvince" xlink:type="simple">Antalya</named-content>; locality: <named-content xmlns:xlink="http://www.w3.org/1999/xlink" content-type="dwc:locality" xlink:type="simple">Akseki-Konya road, 2 km before Cevizli turn</named-content>; verbatimElevation: <named-content xmlns:xlink="http://www.w3.org/1999/xlink" content-type="dwc:verbatimElevation" xlink:type="simple">1262 m</named-content>; verbatimLatitude: <named-content xmlns:xlink="http://www.w3.org/1999/xlink" content-type="dwc:verbatimLatitude" xlink:type="simple">37.117</named-content>; verbatimLongitude: <named-content xmlns:xlink="http://www.w3.org/1999/xlink" content-type="dwc:verbatimLongitude" xlink:type="simple">31.777</named-content>; <bold>Identification:</bold> identifiedBy: <named-content xmlns:xlink="http://www.w3.org/1999/xlink" content-type="dwc:identifiedBy" xlink:type="simple">Thomas J. Wood</named-content>; <bold>Event:</bold> eventDate: <named-content xmlns:xlink="http://www.w3.org/1999/xlink" content-type="dwc:eventDate" xlink:type="simple">09-06-2009</named-content>; <bold>Record Level:</bold> collectionCode: <named-content xmlns:xlink="http://www.w3.org/1999/xlink" content-type="dwc:collectionCode" xlink:type="simple">ZMUI</named-content></p></list-item><list-item><p><bold>Type status:</bold> <named-content xmlns:xlink="http://www.w3.org/1999/xlink" content-type="dwc:typeStatus" xlink:type="simple">Other material</named-content>. <bold>Occurrence:</bold> recordedBy: <named-content xmlns:xlink="http://www.w3.org/1999/xlink" content-type="dwc:recordedBy" xlink:type="simple">Fatih Dikmen</named-content>; individualCount: <named-content xmlns:xlink="http://www.w3.org/1999/xlink" content-type="dwc:individualCount" xlink:type="simple">1</named-content>; sex: <named-content xmlns:xlink="http://www.w3.org/1999/xlink" content-type="dwc:sex" xlink:type="simple">male</named-content>; occurrenceID: <named-content xmlns:xlink="http://www.w3.org/1999/xlink" content-type="dwc:occurrenceID" xlink:type="simple">03E8DFCF-4C66-5F93-900D-92029FC65105</named-content>; <bold>Location:</bold> countryCode: <named-content xmlns:xlink="http://www.w3.org/1999/xlink" content-type="dwc:countryCode" xlink:type="simple">TR</named-content>; stateProvince: <named-content xmlns:xlink="http://www.w3.org/1999/xlink" content-type="dwc:stateProvince" xlink:type="simple">Kahramanmaraş</named-content>; locality: <named-content xmlns:xlink="http://www.w3.org/1999/xlink" content-type="dwc:locality" xlink:type="simple">Göksun road</named-content>; verbatimElevation: <named-content xmlns:xlink="http://www.w3.org/1999/xlink" content-type="dwc:verbatimElevation" xlink:type="simple">901 m</named-content>; verbatimLatitude: <named-content xmlns:xlink="http://www.w3.org/1999/xlink" content-type="dwc:verbatimLatitude" xlink:type="simple">37.727</named-content>; verbatimLongitude: <named-content xmlns:xlink="http://www.w3.org/1999/xlink" content-type="dwc:verbatimLongitude" xlink:type="simple">36.693</named-content>; <bold>Identification:</bold> identifiedBy: <named-content xmlns:xlink="http://www.w3.org/1999/xlink" content-type="dwc:identifiedBy" xlink:type="simple">Thomas J. Wood</named-content>; <bold>Event:</bold> eventDate: <named-content xmlns:xlink="http://www.w3.org/1999/xlink" content-type="dwc:eventDate" xlink:type="simple">02-07-2009</named-content>; <bold>Record Level:</bold> collectionCode: <named-content xmlns:xlink="http://www.w3.org/1999/xlink" content-type="dwc:collectionCode" xlink:type="simple">ZMUI</named-content></p></list-item><list-item><p><bold>Type status:</bold> <named-content xmlns:xlink="http://www.w3.org/1999/xlink" content-type="dwc:typeStatus" xlink:type="simple">Other material</named-content>. <bold>Occurrence:</bold> recordedBy: <named-content xmlns:xlink="http://www.w3.org/1999/xlink" content-type="dwc:recordedBy" xlink:type="simple">Fatih Dikmen</named-content>; individualCount: <named-content xmlns:xlink="http://www.w3.org/1999/xlink" content-type="dwc:individualCount" xlink:type="simple">6</named-content>; sex: <named-content xmlns:xlink="http://www.w3.org/1999/xlink" content-type="dwc:sex" xlink:type="simple">female</named-content>; occurrenceID: <named-content xmlns:xlink="http://www.w3.org/1999/xlink" content-type="dwc:occurrenceID" xlink:type="simple">D24761B2-1A84-5D40-8877-D7F3A37AE1AB</named-content>; <bold>Location:</bold> countryCode: <named-content xmlns:xlink="http://www.w3.org/1999/xlink" content-type="dwc:countryCode" xlink:type="simple">TR</named-content>; stateProvince: <named-content xmlns:xlink="http://www.w3.org/1999/xlink" content-type="dwc:stateProvince" xlink:type="simple">Niğde</named-content>; county: <named-content xmlns:xlink="http://www.w3.org/1999/xlink" content-type="dwc:county" xlink:type="simple">Çamardı</named-content>; verbatimElevation: <named-content xmlns:xlink="http://www.w3.org/1999/xlink" content-type="dwc:verbatimElevation" xlink:type="simple">1570 m</named-content>; verbatimLatitude: <named-content xmlns:xlink="http://www.w3.org/1999/xlink" content-type="dwc:verbatimLatitude" xlink:type="simple">37.886</named-content>; verbatimLongitude: <named-content xmlns:xlink="http://www.w3.org/1999/xlink" content-type="dwc:verbatimLongitude" xlink:type="simple">35.111</named-content>; <bold>Identification:</bold> identifiedBy: <named-content xmlns:xlink="http://www.w3.org/1999/xlink" content-type="dwc:identifiedBy" xlink:type="simple">Thomas J. Wood</named-content>; <bold>Event:</bold> eventDate: <named-content xmlns:xlink="http://www.w3.org/1999/xlink" content-type="dwc:eventDate" xlink:type="simple">23-05-2008</named-content>; <bold>Record Level:</bold> collectionCode: <named-content xmlns:xlink="http://www.w3.org/1999/xlink" content-type="dwc:collectionCode" xlink:type="simple">ZMUI</named-content></p></list-item><list-item><p><bold>Type status:</bold> <named-content xmlns:xlink="http://www.w3.org/1999/xlink" content-type="dwc:typeStatus" xlink:type="simple">Other material</named-content>. <bold>Occurrence:</bold> recordedBy: <named-content xmlns:xlink="http://www.w3.org/1999/xlink" content-type="dwc:recordedBy" xlink:type="simple">Fatih Dikmen</named-content>; individualCount: <named-content xmlns:xlink="http://www.w3.org/1999/xlink" content-type="dwc:individualCount" xlink:type="simple">3</named-content>; sex: <named-content xmlns:xlink="http://www.w3.org/1999/xlink" content-type="dwc:sex" xlink:type="simple">female</named-content>; occurrenceID: <named-content xmlns:xlink="http://www.w3.org/1999/xlink" content-type="dwc:occurrenceID" xlink:type="simple">87F5FB3D-39FD-5472-A48B-D376D11BF9A5</named-content>; <bold>Location:</bold> countryCode: <named-content xmlns:xlink="http://www.w3.org/1999/xlink" content-type="dwc:countryCode" xlink:type="simple">TR</named-content>; stateProvince: <named-content xmlns:xlink="http://www.w3.org/1999/xlink" content-type="dwc:stateProvince" xlink:type="simple">Niğde</named-content>; locality: <named-content xmlns:xlink="http://www.w3.org/1999/xlink" content-type="dwc:locality" xlink:type="simple">Karagöl road, Madenköy exit</named-content>; verbatimElevation: <named-content xmlns:xlink="http://www.w3.org/1999/xlink" content-type="dwc:verbatimElevation" xlink:type="simple">1756 m</named-content>; verbatimLatitude: <named-content xmlns:xlink="http://www.w3.org/1999/xlink" content-type="dwc:verbatimLatitude" xlink:type="simple">37.455</named-content>; verbatimLongitude: <named-content xmlns:xlink="http://www.w3.org/1999/xlink" content-type="dwc:verbatimLongitude" xlink:type="simple">34.623</named-content>; <bold>Identification:</bold> identifiedBy: <named-content xmlns:xlink="http://www.w3.org/1999/xlink" content-type="dwc:identifiedBy" xlink:type="simple">Thomas J. Wood</named-content>; <bold>Event:</bold> eventDate: <named-content xmlns:xlink="http://www.w3.org/1999/xlink" content-type="dwc:eventDate" xlink:type="simple">22-05-2008</named-content>; <bold>Record Level:</bold> collectionCode: <named-content xmlns:xlink="http://www.w3.org/1999/xlink" content-type="dwc:collectionCode" xlink:type="simple">ZMUI</named-content></p></list-item></list></tp:treatment-sec><tp:treatment-sec sec-type="Distribution"><title>Distribution</title><p><bold>Distribution.</bold> Albania, Algeria, Armenia, Austria, Afghanistan, Belgium, Bosnia and Herzegovina, Bulgaria, China, Croatia, Cyprus, Denmark, Egypt, France, Georgia, Germany, Great Britain, Greece, Hungary, Iran, Israel and the West Bank, Italy, India, Kazakhstan, Latvia, Lebanon, Lithuania, Luxembourg, Malta, Moldova, Morocco, Nepal, Netherlands, North Macedonia, Pakistan, Poland, Portugal, Romania, Russia, Slovakia, Slovenia, Sweden, Syria, Tunisia, Turkmenistan, Türkiye, Ukraine and Uzbekistan (<xref ref-type="bibr" rid="B13730103">Gusenleitner and Schwarz 2002</xref>, <xref ref-type="bibr" rid="B13731084">Wood and Monfared 2022</xref>, <xref ref-type="bibr" rid="B13731111">Wood 2024</xref>, <xref ref-type="bibr" rid="B13731120">Wood et al. 2024</xref>, <xref ref-type="bibr" rid="B13729925">Ascher and Pickering 2025</xref>).</p><sec sec-type="Distribution in Türkiye"><title>Distribution in Türkiye</title><p>Balıkesir (Edremit), Bilecik, Bolu (Abant), Burdur, Çanakkale (Truva, Gelibolu), Denizli (Pamukkale), İstanbul (Selimpaşa), İzmir (Ensetepe), Karaman, Samsun (Dikbıyık) (<xref ref-type="bibr" rid="B13731021">Warncke 1969</xref>); Erzurum (Oltu, Tortum, İspir, Horasan, Hınıs, Aşkale), Iğdır, Tunceli, Elazığ (<xref ref-type="bibr" rid="B13730421">Özbek 1976</xref>); Adana, Afyon, Aksaray, Amasya, Ankara, Antalya, Aydın, Bayburt, Bolu, Burdur, Çanakkale, Çankırı, Çorum, Denizli, Düzce, Hatay, Kahramanmaraş, Karabük, Kastamonu, Kırıkkale, Kırşehir, Konya, Kütahya, Manisa, Mersin, Muğla, Nevşehir, Samsun, Sivas, Yozgat (<xref ref-type="bibr" rid="B13730151">Hazır 2010</xref>, <xref ref-type="bibr" rid="B13730112">Güler 2011</xref>, <xref ref-type="bibr" rid="B13730168">Hazır et al. 2014</xref>); Afyon, Antalya, Hatay, Kahramanmaraş, Mersin, Niğde (this study) (Fig. <xref ref-type="fig" rid="F13729777">30</xref>).</p></sec></tp:treatment-sec><tp:treatment-sec sec-type="Flower records"><title>Flower records</title><p><bold><tp:taxon-name><tp:taxon-name-part taxon-name-part-type="family">Alliaceae</tp:taxon-name-part></tp:taxon-name></bold>: <italic><tp:taxon-name><tp:taxon-name-part taxon-name-part-type="genus" reg="Allium">Allium</tp:taxon-name-part> <tp:taxon-name-part taxon-name-part-type="species" reg="cepa">cepa</tp:taxon-name-part></tp:taxon-name></italic> L., <italic><tp:taxon-name><tp:taxon-name-part taxon-name-part-type="genus" reg="Tragopogon">Tragopogon</tp:taxon-name-part></tp:taxon-name></italic> L. <bold><tp:taxon-name><tp:taxon-name-part taxon-name-part-type="family">Asteraceae</tp:taxon-name-part></tp:taxon-name></bold>: <italic><tp:taxon-name><tp:taxon-name-part taxon-name-part-type="genus" reg="Centaurea">Centaurea</tp:taxon-name-part></tp:taxon-name></italic> L., <italic><tp:taxon-name><tp:taxon-name-part taxon-name-part-type="genus" reg="Cirsium">Cirsium</tp:taxon-name-part></tp:taxon-name></italic> Mill. <bold><tp:taxon-name><tp:taxon-name-part taxon-name-part-type="family">Berberidaceae</tp:taxon-name-part></tp:taxon-name></bold>: <italic><tp:taxon-name><tp:taxon-name-part taxon-name-part-type="genus" reg="Bongardia">Bongardia</tp:taxon-name-part> <tp:taxon-name-part taxon-name-part-type="species" reg="chrysogonum">chrysogonum</tp:taxon-name-part></tp:taxon-name></italic> (L.) Spach <bold><tp:taxon-name><tp:taxon-name-part taxon-name-part-type="family">Brassicaceae</tp:taxon-name-part></tp:taxon-name></bold>: <italic><tp:taxon-name><tp:taxon-name-part taxon-name-part-type="genus" reg="Alyssum">Alyssum</tp:taxon-name-part></tp:taxon-name></italic> L., <italic><tp:taxon-name><tp:taxon-name-part taxon-name-part-type="genus" reg="Brassica">Brassica</tp:taxon-name-part> <tp:taxon-name-part taxon-name-part-type="species" reg="napus">napus</tp:taxon-name-part></tp:taxon-name></italic> L., <italic><tp:taxon-name><tp:taxon-name-part taxon-name-part-type="genus" reg="Lepidium">Lepidium</tp:taxon-name-part> <tp:taxon-name-part taxon-name-part-type="species" reg="draba">draba</tp:taxon-name-part></tp:taxon-name></italic> L., <italic><tp:taxon-name><tp:taxon-name-part taxon-name-part-type="genus" reg="Descurainia">Descurainia</tp:taxon-name-part> <tp:taxon-name-part taxon-name-part-type="species" reg="sophia">sophia</tp:taxon-name-part></tp:taxon-name></italic> (L.) Webb ex Prantl, <italic><tp:taxon-name><tp:taxon-name-part taxon-name-part-type="genus" reg="Lepidium">Lepidium</tp:taxon-name-part> <tp:taxon-name-part taxon-name-part-type="species" reg="sativum">sativum</tp:taxon-name-part></tp:taxon-name></italic> L. <bold><tp:taxon-name><tp:taxon-name-part taxon-name-part-type="family">Convolvulaceae</tp:taxon-name-part></tp:taxon-name></bold>: <italic><tp:taxon-name><tp:taxon-name-part taxon-name-part-type="genus" reg="Convolvulus">Convolvulus</tp:taxon-name-part></tp:taxon-name></italic> L. <bold><tp:taxon-name><tp:taxon-name-part taxon-name-part-type="family">Fabaceae</tp:taxon-name-part></tp:taxon-name></bold>: <italic><tp:taxon-name><tp:taxon-name-part taxon-name-part-type="genus" reg="Medicago">Medicago</tp:taxon-name-part> <tp:taxon-name-part taxon-name-part-type="species" reg="sativa">sativa</tp:taxon-name-part></tp:taxon-name></italic> L., <italic><tp:taxon-name><tp:taxon-name-part taxon-name-part-type="genus" reg="Melilotus">Melilotus</tp:taxon-name-part> <tp:taxon-name-part taxon-name-part-type="species" reg="officinalis">officinalis</tp:taxon-name-part></tp:taxon-name></italic> (L.) Lam. <bold><tp:taxon-name><tp:taxon-name-part taxon-name-part-type="family">Papaveraceae</tp:taxon-name-part></tp:taxon-name></bold>: <italic><tp:taxon-name><tp:taxon-name-part taxon-name-part-type="genus" reg="Papaver">Papaver</tp:taxon-name-part></tp:taxon-name></italic> L. (<xref ref-type="bibr" rid="B13730186">Khodarahmi Ghahnavieh and Monfared 2019</xref>); <bold><tp:taxon-name><tp:taxon-name-part taxon-name-part-type="family">Amaryllidaceae</tp:taxon-name-part></tp:taxon-name></bold>: <italic><tp:taxon-name><tp:taxon-name-part taxon-name-part-type="genus" reg="Allium">Allium</tp:taxon-name-part></tp:taxon-name></italic> L., <italic><tp:taxon-name><tp:taxon-name-part taxon-name-part-type="genus" reg="Narcissus">Narcissus</tp:taxon-name-part></tp:taxon-name></italic> L. <bold><tp:taxon-name><tp:taxon-name-part taxon-name-part-type="family">Apiaceae</tp:taxon-name-part></tp:taxon-name></bold>: <italic><tp:taxon-name><tp:taxon-name-part taxon-name-part-type="genus" reg="Aegopodium">Aegopodium</tp:taxon-name-part> <tp:taxon-name-part taxon-name-part-type="species" reg="podagraria">podagraria</tp:taxon-name-part></tp:taxon-name></italic> L., <italic><tp:taxon-name><tp:taxon-name-part taxon-name-part-type="genus" reg="Anthriscus">Anthriscus</tp:taxon-name-part></tp:taxon-name></italic> Pers., <italic><tp:taxon-name><tp:taxon-name-part taxon-name-part-type="genus" reg="Anthriscus">Anthriscus</tp:taxon-name-part> <tp:taxon-name-part taxon-name-part-type="species" reg="sylvestris">sylvestris</tp:taxon-name-part></tp:taxon-name></italic> (L.) Hoffm., <italic><tp:taxon-name><tp:taxon-name-part taxon-name-part-type="genus" reg="Daucus">Daucus</tp:taxon-name-part> <tp:taxon-name-part taxon-name-part-type="species" reg="carota">carota</tp:taxon-name-part></tp:taxon-name></italic> L., <italic><tp:taxon-name><tp:taxon-name-part taxon-name-part-type="genus" reg="Daucus">Daucus</tp:taxon-name-part></tp:taxon-name></italic> L., <italic><tp:taxon-name><tp:taxon-name-part taxon-name-part-type="genus" reg="Dorycnium">Dorycnium</tp:taxon-name-part></tp:taxon-name></italic> Mill., <italic><tp:taxon-name><tp:taxon-name-part taxon-name-part-type="genus" reg="Heracleum">Heracleum</tp:taxon-name-part> <tp:taxon-name-part taxon-name-part-type="species" reg="sphondylium">sphondylium</tp:taxon-name-part></tp:taxon-name></italic> L., <italic><tp:taxon-name><tp:taxon-name-part taxon-name-part-type="genus" reg="Oenanthe">Oenanthe</tp:taxon-name-part> <tp:taxon-name-part taxon-name-part-type="species" reg="crocata">crocata</tp:taxon-name-part></tp:taxon-name></italic> L., <italic><tp:taxon-name><tp:taxon-name-part taxon-name-part-type="genus" reg="Pimpinella">Pimpinella</tp:taxon-name-part> <tp:taxon-name-part taxon-name-part-type="species" reg="saxifraga">saxifraga</tp:taxon-name-part></tp:taxon-name></italic> L., <italic><tp:taxon-name><tp:taxon-name-part taxon-name-part-type="genus" reg="Smyrnium">Smyrnium</tp:taxon-name-part> <tp:taxon-name-part taxon-name-part-type="species" reg="olusatrum">olusatrum</tp:taxon-name-part></tp:taxon-name></italic> L., <italic><tp:taxon-name><tp:taxon-name-part taxon-name-part-type="genus" reg="Torilis">Torilis</tp:taxon-name-part> <tp:taxon-name-part taxon-name-part-type="species" reg="japonica">japonica</tp:taxon-name-part></tp:taxon-name></italic> (Houtt.) DC. <bold><tp:taxon-name><tp:taxon-name-part taxon-name-part-type="family">Asteraceae</tp:taxon-name-part></tp:taxon-name></bold>: <italic><tp:taxon-name><tp:taxon-name-part taxon-name-part-type="genus" reg="Achillea">Achillea</tp:taxon-name-part> <tp:taxon-name-part taxon-name-part-type="species" reg="millefolium">millefolium</tp:taxon-name-part></tp:taxon-name></italic> L., <italic><tp:taxon-name><tp:taxon-name-part taxon-name-part-type="genus" reg="Anthemis">Anthemis</tp:taxon-name-part></tp:taxon-name></italic> L., <italic><tp:taxon-name><tp:taxon-name-part taxon-name-part-type="genus" reg="Arctium">Arctium</tp:taxon-name-part> <tp:taxon-name-part taxon-name-part-type="species" reg="minus">minus</tp:taxon-name-part></tp:taxon-name></italic> (Hill) Bernh., <italic><tp:taxon-name><tp:taxon-name-part taxon-name-part-type="genus" reg="Bellis">Bellis</tp:taxon-name-part> <tp:taxon-name-part taxon-name-part-type="species" reg="perennis">perennis</tp:taxon-name-part></tp:taxon-name></italic> L., <italic><tp:taxon-name><tp:taxon-name-part taxon-name-part-type="genus" reg="Centaurea">Centaurea</tp:taxon-name-part> <tp:taxon-name-part taxon-name-part-type="species" reg="cyanus">cyanus</tp:taxon-name-part></tp:taxon-name></italic> L., <italic><tp:taxon-name><tp:taxon-name-part taxon-name-part-type="genus" reg="Centaurea">Centaurea</tp:taxon-name-part> <tp:taxon-name-part taxon-name-part-type="species" reg="nigra">nigra</tp:taxon-name-part></tp:taxon-name></italic> L., <italic><tp:taxon-name><tp:taxon-name-part taxon-name-part-type="genus" reg="Centaurea">Centaurea</tp:taxon-name-part> <tp:taxon-name-part taxon-name-part-type="species" reg="scabiosa">scabiosa</tp:taxon-name-part></tp:taxon-name></italic> L., <italic><tp:taxon-name><tp:taxon-name-part taxon-name-part-type="genus" reg="Cirsium">Cirsium</tp:taxon-name-part> <tp:taxon-name-part taxon-name-part-type="species" reg="arvense">arvense</tp:taxon-name-part></tp:taxon-name></italic> (L.) Scop., <italic><tp:taxon-name><tp:taxon-name-part taxon-name-part-type="genus" reg="Cirsium">Cirsium</tp:taxon-name-part></tp:taxon-name></italic> Mill., <italic><tp:taxon-name><tp:taxon-name-part taxon-name-part-type="genus" reg="Cirsium">Cirsium</tp:taxon-name-part> <tp:taxon-name-part taxon-name-part-type="species" reg="vulgare">vulgare</tp:taxon-name-part></tp:taxon-name></italic> (Savi) Ten., <italic><tp:taxon-name><tp:taxon-name-part taxon-name-part-type="genus" reg="Crepis">Crepis</tp:taxon-name-part> <tp:taxon-name-part taxon-name-part-type="species" reg="capillaris">capillaris</tp:taxon-name-part></tp:taxon-name></italic> (L.) Wallr., <italic><tp:taxon-name><tp:taxon-name-part taxon-name-part-type="genus" reg="Crepis">Crepis</tp:taxon-name-part></tp:taxon-name></italic> L., <italic><tp:taxon-name><tp:taxon-name-part taxon-name-part-type="genus" reg="Eupatorium">Eupatorium</tp:taxon-name-part> <tp:taxon-name-part taxon-name-part-type="species" reg="cannabinum">cannabinum</tp:taxon-name-part></tp:taxon-name></italic> L., <italic><tp:taxon-name><tp:taxon-name-part taxon-name-part-type="genus" reg="Erigeron">Erigeron</tp:taxon-name-part> <tp:taxon-name-part taxon-name-part-type="species" reg="annuus">annuus</tp:taxon-name-part></tp:taxon-name></italic> (L.) Desf., <italic><tp:taxon-name><tp:taxon-name-part taxon-name-part-type="genus" reg="Hypochaeris">Hypochaeris</tp:taxon-name-part> <tp:taxon-name-part taxon-name-part-type="species" reg="radicata">radicata</tp:taxon-name-part></tp:taxon-name></italic> L., <italic><tp:taxon-name><tp:taxon-name-part taxon-name-part-type="genus" reg="Leontodon">Leontodon</tp:taxon-name-part> <tp:taxon-name-part taxon-name-part-type="species" reg="hispidus">hispidus</tp:taxon-name-part></tp:taxon-name></italic> L., <italic><tp:taxon-name><tp:taxon-name-part taxon-name-part-type="genus" reg="Leontodon">Leontodon</tp:taxon-name-part></tp:taxon-name></italic> L., <italic><tp:taxon-name><tp:taxon-name-part taxon-name-part-type="genus" reg="Leucanthemum">Leucanthemum</tp:taxon-name-part> <tp:taxon-name-part taxon-name-part-type="species" reg="vulgare">vulgare</tp:taxon-name-part></tp:taxon-name></italic> Lam., <italic><tp:taxon-name><tp:taxon-name-part taxon-name-part-type="genus" reg="Picris">Picris</tp:taxon-name-part> <tp:taxon-name-part taxon-name-part-type="species" reg="echioides">echioides</tp:taxon-name-part></tp:taxon-name></italic> L., <italic><tp:taxon-name><tp:taxon-name-part taxon-name-part-type="genus" reg="Picris">Picris</tp:taxon-name-part> <tp:taxon-name-part taxon-name-part-type="species" reg="hieracioides">hieracioides</tp:taxon-name-part></tp:taxon-name></italic> L., <italic><tp:taxon-name><tp:taxon-name-part taxon-name-part-type="genus" reg="Pulicaria">Pulicaria</tp:taxon-name-part> <tp:taxon-name-part taxon-name-part-type="species" reg="dysenterica">dysenterica</tp:taxon-name-part></tp:taxon-name></italic> (L.) Bernh., <italic><tp:taxon-name><tp:taxon-name-part taxon-name-part-type="genus" reg="Senecio">Senecio</tp:taxon-name-part> <tp:taxon-name-part taxon-name-part-type="species" reg="erucifolius">erucifolius</tp:taxon-name-part></tp:taxon-name></italic> L., <italic><tp:taxon-name><tp:taxon-name-part taxon-name-part-type="genus" reg="Senecio">Senecio</tp:taxon-name-part> <tp:taxon-name-part taxon-name-part-type="species" reg="jacobaea">jacobaea</tp:taxon-name-part></tp:taxon-name></italic> L., <italic><tp:taxon-name><tp:taxon-name-part taxon-name-part-type="genus" reg="Sonchus">Sonchus</tp:taxon-name-part></tp:taxon-name></italic> L., <italic><tp:taxon-name><tp:taxon-name-part taxon-name-part-type="genus" reg="Taraxacum">Taraxacum</tp:taxon-name-part></tp:taxon-name></italic> agg. F.H.Wigg., <italic><tp:taxon-name><tp:taxon-name-part taxon-name-part-type="genus" reg="Taraxacum">Taraxacum</tp:taxon-name-part> <tp:taxon-name-part taxon-name-part-type="species" reg="officinale">officinale</tp:taxon-name-part></tp:taxon-name></italic> agg. F.H.Wigg., <italic><tp:taxon-name><tp:taxon-name-part taxon-name-part-type="genus" reg="Taraxacum">Taraxacum</tp:taxon-name-part></tp:taxon-name></italic> F.H.Wigg., <italic><tp:taxon-name><tp:taxon-name-part taxon-name-part-type="genus" reg="Tripleurospermum">Tripleurospermum</tp:taxon-name-part> <tp:taxon-name-part taxon-name-part-type="species" reg="inodorum">inodorum</tp:taxon-name-part></tp:taxon-name></italic> (L.) Sch.Bip. <bold><tp:taxon-name><tp:taxon-name-part taxon-name-part-type="family">Brassicaceae</tp:taxon-name-part></tp:taxon-name></bold>: <italic><tp:taxon-name><tp:taxon-name-part taxon-name-part-type="genus" reg="Alliaria">Alliaria</tp:taxon-name-part> <tp:taxon-name-part taxon-name-part-type="species" reg="petiolata">petiolata</tp:taxon-name-part></tp:taxon-name></italic> (M.Bieb.) Cavara &amp; Grande, <italic><tp:taxon-name><tp:taxon-name-part taxon-name-part-type="genus" reg="Arabidopsis">Arabidopsis</tp:taxon-name-part> <tp:taxon-name-part taxon-name-part-type="species" reg="thaliana">thaliana</tp:taxon-name-part></tp:taxon-name></italic> (L.) Heynh., <italic><tp:taxon-name><tp:taxon-name-part taxon-name-part-type="genus" reg="Barbarea">Barbarea</tp:taxon-name-part> <tp:taxon-name-part taxon-name-part-type="species" reg="vulgaris">vulgaris</tp:taxon-name-part></tp:taxon-name></italic> W.T.Aiton, <italic><tp:taxon-name><tp:taxon-name-part taxon-name-part-type="genus" reg="Brassica">Brassica</tp:taxon-name-part> <tp:taxon-name-part taxon-name-part-type="species" reg="napus">napus</tp:taxon-name-part></tp:taxon-name></italic> L., <italic><tp:taxon-name><tp:taxon-name-part taxon-name-part-type="genus" reg="Brassica">Brassica</tp:taxon-name-part></tp:taxon-name></italic> L., <italic><tp:taxon-name><tp:taxon-name-part taxon-name-part-type="genus" reg="Cakile">Cakile</tp:taxon-name-part> <tp:taxon-name-part taxon-name-part-type="species" reg="maritima">maritima</tp:taxon-name-part></tp:taxon-name></italic> Scop., <italic><tp:taxon-name><tp:taxon-name-part taxon-name-part-type="genus" reg="Raphanus">Raphanus</tp:taxon-name-part> <tp:taxon-name-part taxon-name-part-type="species" reg="raphanistrum">raphanistrum</tp:taxon-name-part></tp:taxon-name></italic> L., <italic><tp:taxon-name><tp:taxon-name-part taxon-name-part-type="genus" reg="Sinapis">Sinapis</tp:taxon-name-part> <tp:taxon-name-part taxon-name-part-type="species" reg="alba">alba</tp:taxon-name-part></tp:taxon-name></italic> L., <italic><tp:taxon-name><tp:taxon-name-part taxon-name-part-type="genus" reg="Sinapis">Sinapis</tp:taxon-name-part> <tp:taxon-name-part taxon-name-part-type="species" reg="arvensis">arvensis</tp:taxon-name-part></tp:taxon-name></italic> L., <italic><tp:taxon-name><tp:taxon-name-part taxon-name-part-type="genus" reg="Sinapis">Sinapis</tp:taxon-name-part></tp:taxon-name></italic> L., <italic><tp:taxon-name><tp:taxon-name-part taxon-name-part-type="genus" reg="Sisymbrium">Sisymbrium</tp:taxon-name-part> <tp:taxon-name-part taxon-name-part-type="species" reg="officinale">officinale</tp:taxon-name-part></tp:taxon-name></italic> (L.) Scop. <bold><tp:taxon-name><tp:taxon-name-part taxon-name-part-type="family">Campanulaceae</tp:taxon-name-part></tp:taxon-name></bold>: <italic><tp:taxon-name><tp:taxon-name-part taxon-name-part-type="genus" reg="Campanula">Campanula</tp:taxon-name-part></tp:taxon-name></italic> L. <bold><tp:taxon-name><tp:taxon-name-part taxon-name-part-type="family">Caprifoliaceae</tp:taxon-name-part></tp:taxon-name></bold>: <italic><tp:taxon-name><tp:taxon-name-part taxon-name-part-type="genus" reg="Knautia">Knautia</tp:taxon-name-part> <tp:taxon-name-part taxon-name-part-type="species" reg="arvensis">arvensis</tp:taxon-name-part></tp:taxon-name></italic> (L.) Coult. <bold><tp:taxon-name><tp:taxon-name-part taxon-name-part-type="family">Caryophyllaceae</tp:taxon-name-part></tp:taxon-name></bold>: <italic><tp:taxon-name><tp:taxon-name-part taxon-name-part-type="genus" reg="Stellaria">Stellaria</tp:taxon-name-part> <tp:taxon-name-part taxon-name-part-type="species" reg="holostea">holostea</tp:taxon-name-part></tp:taxon-name></italic> L., <italic><tp:taxon-name><tp:taxon-name-part taxon-name-part-type="genus" reg="Stellaria">Stellaria</tp:taxon-name-part></tp:taxon-name></italic> L. <bold><tp:taxon-name><tp:taxon-name-part taxon-name-part-type="family">Convolvulaceae</tp:taxon-name-part></tp:taxon-name></bold>: <italic><tp:taxon-name><tp:taxon-name-part taxon-name-part-type="genus" reg="Convolvulus">Convolvulus</tp:taxon-name-part> <tp:taxon-name-part taxon-name-part-type="species" reg="arvensis">arvensis</tp:taxon-name-part></tp:taxon-name></italic> L. <bold><tp:taxon-name><tp:taxon-name-part taxon-name-part-type="family">Cornaceae</tp:taxon-name-part></tp:taxon-name></bold>: <italic><tp:taxon-name><tp:taxon-name-part taxon-name-part-type="genus" reg="Cornus">Cornus</tp:taxon-name-part> <tp:taxon-name-part taxon-name-part-type="species" reg="sanguinea">sanguinea</tp:taxon-name-part></tp:taxon-name></italic> L. <bold><tp:taxon-name><tp:taxon-name-part taxon-name-part-type="family">Cucurbitaceae</tp:taxon-name-part></tp:taxon-name></bold>: <italic><tp:taxon-name><tp:taxon-name-part taxon-name-part-type="genus" reg="Bryonia">Bryonia</tp:taxon-name-part> <tp:taxon-name-part taxon-name-part-type="species" reg="dioica">dioica</tp:taxon-name-part></tp:taxon-name></italic> Bojer <bold><tp:taxon-name><tp:taxon-name-part taxon-name-part-type="family">Ericaceae</tp:taxon-name-part></tp:taxon-name></bold>: <italic><tp:taxon-name><tp:taxon-name-part taxon-name-part-type="genus" reg="Erica">Erica</tp:taxon-name-part></tp:taxon-name></italic> Tourn. ex L. <bold><tp:taxon-name><tp:taxon-name-part taxon-name-part-type="family">Fabaceae</tp:taxon-name-part></tp:taxon-name></bold>: <italic><tp:taxon-name><tp:taxon-name-part taxon-name-part-type="genus" reg="Cytisus">Cytisus</tp:taxon-name-part></tp:taxon-name></italic> Desf., <italic><tp:taxon-name><tp:taxon-name-part taxon-name-part-type="genus" reg="Laburnum">Laburnum</tp:taxon-name-part></tp:taxon-name></italic> Fabr., <italic><tp:taxon-name><tp:taxon-name-part taxon-name-part-type="genus" reg="Lathyrus">Lathyrus</tp:taxon-name-part> <tp:taxon-name-part taxon-name-part-type="species" reg="pratensis">pratensis</tp:taxon-name-part></tp:taxon-name></italic> L., <italic><tp:taxon-name><tp:taxon-name-part taxon-name-part-type="genus" reg="Medicago">Medicago</tp:taxon-name-part> <tp:taxon-name-part taxon-name-part-type="species" reg="lupulina">lupulina</tp:taxon-name-part></tp:taxon-name></italic> L., <italic><tp:taxon-name><tp:taxon-name-part taxon-name-part-type="genus" reg="Medicago">Medicago</tp:taxon-name-part></tp:taxon-name></italic> L., <italic><tp:taxon-name><tp:taxon-name-part taxon-name-part-type="genus" reg="Trifolium">Trifolium</tp:taxon-name-part> <tp:taxon-name-part taxon-name-part-type="species" reg="hybridum">hybridum</tp:taxon-name-part></tp:taxon-name></italic> L., <italic><tp:taxon-name><tp:taxon-name-part taxon-name-part-type="genus" reg="Trifolium">Trifolium</tp:taxon-name-part> <tp:taxon-name-part taxon-name-part-type="species" reg="pratense">pratense</tp:taxon-name-part></tp:taxon-name></italic> L., <italic><tp:taxon-name><tp:taxon-name-part taxon-name-part-type="genus" reg="Trifolium">Trifolium</tp:taxon-name-part> <tp:taxon-name-part taxon-name-part-type="species" reg="repens">repens</tp:taxon-name-part></tp:taxon-name></italic> L., <italic><tp:taxon-name><tp:taxon-name-part taxon-name-part-type="genus" reg="Trifolium">Trifolium</tp:taxon-name-part></tp:taxon-name></italic> Tourn. ex L., <italic><tp:taxon-name><tp:taxon-name-part taxon-name-part-type="genus" reg="Ulex">Ulex</tp:taxon-name-part></tp:taxon-name></italic> L. <bold><tp:taxon-name><tp:taxon-name-part taxon-name-part-type="family">Fagaceae</tp:taxon-name-part></tp:taxon-name></bold>: <italic><tp:taxon-name><tp:taxon-name-part taxon-name-part-type="genus" reg="Fagus">Fagus</tp:taxon-name-part> <tp:taxon-name-part taxon-name-part-type="species" reg="sylvatica">sylvatica</tp:taxon-name-part></tp:taxon-name></italic> L., <italic><tp:taxon-name><tp:taxon-name-part taxon-name-part-type="genus" reg="Quercus">Quercus</tp:taxon-name-part></tp:taxon-name></italic> L. <bold><tp:taxon-name><tp:taxon-name-part taxon-name-part-type="family">Gentianaceae</tp:taxon-name-part></tp:taxon-name></bold>: <italic><tp:taxon-name><tp:taxon-name-part taxon-name-part-type="genus" reg="Centaurium">Centaurium</tp:taxon-name-part> <tp:taxon-name-part taxon-name-part-type="species" reg="erythraea">erythraea</tp:taxon-name-part></tp:taxon-name></italic> Rafn <bold><tp:taxon-name><tp:taxon-name-part taxon-name-part-type="family">Geraniaceae</tp:taxon-name-part></tp:taxon-name></bold>: <italic><tp:taxon-name><tp:taxon-name-part taxon-name-part-type="genus" reg="Geranium">Geranium</tp:taxon-name-part></tp:taxon-name></italic> Tourn. ex L. <bold><tp:taxon-name><tp:taxon-name-part taxon-name-part-type="family">Lamiaceae</tp:taxon-name-part></tp:taxon-name></bold>: <italic><tp:taxon-name><tp:taxon-name-part taxon-name-part-type="genus" reg="Glechoma">Glechoma</tp:taxon-name-part> <tp:taxon-name-part taxon-name-part-type="species" reg="hederacea">hederacea</tp:taxon-name-part></tp:taxon-name></italic> L., <italic><tp:taxon-name><tp:taxon-name-part taxon-name-part-type="genus" reg="Lamium">Lamium</tp:taxon-name-part></tp:taxon-name></italic> L., <italic><tp:taxon-name><tp:taxon-name-part taxon-name-part-type="genus" reg="Lamium">Lamium</tp:taxon-name-part> <tp:taxon-name-part taxon-name-part-type="species" reg="purpureum">purpureum</tp:taxon-name-part></tp:taxon-name></italic> L., <italic><tp:taxon-name><tp:taxon-name-part taxon-name-part-type="genus" reg="Origanum">Origanum</tp:taxon-name-part> <tp:taxon-name-part taxon-name-part-type="species" reg="vulgare">vulgare</tp:taxon-name-part></tp:taxon-name></italic> L. <bold><tp:taxon-name><tp:taxon-name-part taxon-name-part-type="family">Oleaceae</tp:taxon-name-part></tp:taxon-name></bold>: <italic><tp:taxon-name><tp:taxon-name-part taxon-name-part-type="genus" reg="Ligustrum">Ligustrum</tp:taxon-name-part> <tp:taxon-name-part taxon-name-part-type="species" reg="vulgare">vulgare</tp:taxon-name-part></tp:taxon-name></italic> L. <bold><tp:taxon-name><tp:taxon-name-part taxon-name-part-type="family">Onagraceae</tp:taxon-name-part></tp:taxon-name></bold>: <italic><tp:taxon-name><tp:taxon-name-part taxon-name-part-type="genus" reg="Chamaenerion">Chamaenerion</tp:taxon-name-part> <tp:taxon-name-part taxon-name-part-type="species" reg="angustifolium">angustifolium</tp:taxon-name-part></tp:taxon-name></italic> (L.) Scop. <bold><tp:taxon-name><tp:taxon-name-part taxon-name-part-type="family">Orchidaceae</tp:taxon-name-part></tp:taxon-name></bold>: <italic><tp:taxon-name><tp:taxon-name-part taxon-name-part-type="genus" reg="Herminium">Herminium</tp:taxon-name-part></tp:taxon-name></italic> L. <bold><tp:taxon-name><tp:taxon-name-part taxon-name-part-type="family">Papaveraceae</tp:taxon-name-part></tp:taxon-name></bold>: <italic><tp:taxon-name><tp:taxon-name-part taxon-name-part-type="genus" reg="Papaver">Papaver</tp:taxon-name-part> <tp:taxon-name-part taxon-name-part-type="species" reg="rhoeas">rhoeas</tp:taxon-name-part></tp:taxon-name></italic> L. <bold><tp:taxon-name><tp:taxon-name-part taxon-name-part-type="family">Plantaginaceae</tp:taxon-name-part></tp:taxon-name></bold>: <italic><tp:taxon-name><tp:taxon-name-part taxon-name-part-type="genus" reg="Veronica">Veronica</tp:taxon-name-part> <tp:taxon-name-part taxon-name-part-type="species" reg="chamaedrys">chamaedrys</tp:taxon-name-part></tp:taxon-name></italic> L., <italic><tp:taxon-name><tp:taxon-name-part taxon-name-part-type="genus" reg="Veronica">Veronica</tp:taxon-name-part></tp:taxon-name></italic> L. <bold><tp:taxon-name><tp:taxon-name-part taxon-name-part-type="family">Polygonaceae</tp:taxon-name-part></tp:taxon-name></bold>: <italic><tp:taxon-name><tp:taxon-name-part taxon-name-part-type="genus" reg="Persicaria">Persicaria</tp:taxon-name-part> <tp:taxon-name-part taxon-name-part-type="species" reg="lapathifolia">lapathifolia</tp:taxon-name-part></tp:taxon-name></italic> (L.) Delarbre <bold><tp:taxon-name><tp:taxon-name-part taxon-name-part-type="family">Ranunculaceae</tp:taxon-name-part></tp:taxon-name></bold>: <italic><tp:taxon-name><tp:taxon-name-part taxon-name-part-type="genus" reg="Ranunculus">Ranunculus</tp:taxon-name-part> <tp:taxon-name-part taxon-name-part-type="species" reg="bulbosus">bulbosus</tp:taxon-name-part></tp:taxon-name></italic> L., <italic><tp:taxon-name><tp:taxon-name-part taxon-name-part-type="genus" reg="Ranunculus">Ranunculus</tp:taxon-name-part> <tp:taxon-name-part taxon-name-part-type="species" reg="ficaria">ficaria</tp:taxon-name-part></tp:taxon-name></italic> L., <italic><tp:taxon-name><tp:taxon-name-part taxon-name-part-type="genus" reg="Ranunculus">Ranunculus</tp:taxon-name-part> <tp:taxon-name-part taxon-name-part-type="species" reg="repens">repens</tp:taxon-name-part></tp:taxon-name></italic> L., <italic><tp:taxon-name><tp:taxon-name-part taxon-name-part-type="genus" reg="Ranunculus">Ranunculus</tp:taxon-name-part></tp:taxon-name></italic> L. <bold><tp:taxon-name><tp:taxon-name-part taxon-name-part-type="family">Rhamnaceae</tp:taxon-name-part></tp:taxon-name></bold>: <italic><tp:taxon-name><tp:taxon-name-part taxon-name-part-type="genus" reg="Rhamnus">Rhamnus</tp:taxon-name-part> <tp:taxon-name-part taxon-name-part-type="species" reg="cathartica">cathartica</tp:taxon-name-part></tp:taxon-name></italic> L. <bold><tp:taxon-name><tp:taxon-name-part taxon-name-part-type="family">Rosaceae</tp:taxon-name-part></tp:taxon-name></bold>: <italic><tp:taxon-name><tp:taxon-name-part taxon-name-part-type="genus" reg="Crataegus">Crataegus</tp:taxon-name-part> <tp:taxon-name-part taxon-name-part-type="species" reg="monogyna">monogyna</tp:taxon-name-part></tp:taxon-name></italic> Jacq., <italic><tp:taxon-name><tp:taxon-name-part taxon-name-part-type="genus" reg="Filipendula">Filipendula</tp:taxon-name-part> <tp:taxon-name-part taxon-name-part-type="species" reg="ulmaria">ulmaria</tp:taxon-name-part></tp:taxon-name></italic> (L.) Maxim., <italic><tp:taxon-name><tp:taxon-name-part taxon-name-part-type="genus" reg="Fragaria">Fragaria</tp:taxon-name-part></tp:taxon-name></italic> L., <italic><tp:taxon-name><tp:taxon-name-part taxon-name-part-type="genus" reg="Potentilla">Potentilla</tp:taxon-name-part> <tp:taxon-name-part taxon-name-part-type="species" reg="erecta">erecta</tp:taxon-name-part></tp:taxon-name></italic> (L.) Raeusch., <italic><tp:taxon-name><tp:taxon-name-part taxon-name-part-type="genus" reg="Potentilla">Potentilla</tp:taxon-name-part></tp:taxon-name></italic> L., <italic><tp:taxon-name><tp:taxon-name-part taxon-name-part-type="genus" reg="Prunus">Prunus</tp:taxon-name-part></tp:taxon-name></italic> L., <italic><tp:taxon-name><tp:taxon-name-part taxon-name-part-type="genus" reg="Prunus">Prunus</tp:taxon-name-part> <tp:taxon-name-part taxon-name-part-type="species" reg="spinosa">spinosa</tp:taxon-name-part></tp:taxon-name></italic> L., <italic><tp:taxon-name><tp:taxon-name-part taxon-name-part-type="genus" reg="Pyrus">Pyrus</tp:taxon-name-part></tp:taxon-name></italic> L., <italic><tp:taxon-name><tp:taxon-name-part taxon-name-part-type="genus" reg="Rosa">Rosa</tp:taxon-name-part> <tp:taxon-name-part taxon-name-part-type="species" reg="arvensis">arvensis</tp:taxon-name-part></tp:taxon-name></italic> Huds., <italic><tp:taxon-name><tp:taxon-name-part taxon-name-part-type="genus" reg="Rosa">Rosa</tp:taxon-name-part></tp:taxon-name></italic> L., <italic><tp:taxon-name><tp:taxon-name-part taxon-name-part-type="genus" reg="Rubus">Rubus</tp:taxon-name-part> <tp:taxon-name-part taxon-name-part-type="species" reg="fruticosus">fruticosus</tp:taxon-name-part></tp:taxon-name></italic> agg. L., <italic><tp:taxon-name><tp:taxon-name-part taxon-name-part-type="genus" reg="Rubus">Rubus</tp:taxon-name-part> <tp:taxon-name-part taxon-name-part-type="species" reg="idaeus">idaeus</tp:taxon-name-part></tp:taxon-name></italic> L., <italic><tp:taxon-name><tp:taxon-name-part taxon-name-part-type="genus" reg="Rubus">Rubus</tp:taxon-name-part></tp:taxon-name></italic> L. <bold><tp:taxon-name><tp:taxon-name-part taxon-name-part-type="family">Salicaceae</tp:taxon-name-part></tp:taxon-name></bold>: <italic><tp:taxon-name><tp:taxon-name-part taxon-name-part-type="genus" reg="Salix">Salix</tp:taxon-name-part> <tp:taxon-name-part taxon-name-part-type="species" reg="caprea">caprea</tp:taxon-name-part></tp:taxon-name></italic> L., <italic><tp:taxon-name><tp:taxon-name-part taxon-name-part-type="genus" reg="Salix">Salix</tp:taxon-name-part> <tp:taxon-name-part taxon-name-part-type="species" reg="cinerea">cinerea</tp:taxon-name-part></tp:taxon-name></italic> L., <italic><tp:taxon-name><tp:taxon-name-part taxon-name-part-type="genus" reg="Salix">Salix</tp:taxon-name-part></tp:taxon-name></italic> L. <bold><tp:taxon-name><tp:taxon-name-part taxon-name-part-type="family">Sapindaceae</tp:taxon-name-part></tp:taxon-name></bold>: <italic><tp:taxon-name><tp:taxon-name-part taxon-name-part-type="genus" reg="Acer">Acer</tp:taxon-name-part> <tp:taxon-name-part taxon-name-part-type="species" reg="campestre">campestre</tp:taxon-name-part></tp:taxon-name></italic> L., <italic><tp:taxon-name><tp:taxon-name-part taxon-name-part-type="genus" reg="Acer">Acer</tp:taxon-name-part> <tp:taxon-name-part taxon-name-part-type="species" reg="pseudoplatanus">pseudoplatanus</tp:taxon-name-part></tp:taxon-name></italic> L., <italic><tp:taxon-name><tp:taxon-name-part taxon-name-part-type="genus" reg="Acer">Acer</tp:taxon-name-part></tp:taxon-name></italic> L., <italic><tp:taxon-name><tp:taxon-name-part taxon-name-part-type="genus" reg="Aesculus">Aesculus</tp:taxon-name-part> <tp:taxon-name-part taxon-name-part-type="species" reg="hippocastanum">hippocastanum</tp:taxon-name-part></tp:taxon-name></italic> L. <bold><tp:taxon-name><tp:taxon-name-part taxon-name-part-type="family">Viburnaceae</tp:taxon-name-part></tp:taxon-name></bold>: <italic><tp:taxon-name><tp:taxon-name-part taxon-name-part-type="genus" reg="Viburnum">Viburnum</tp:taxon-name-part> <tp:taxon-name-part taxon-name-part-type="species" reg="opulus">opulus</tp:taxon-name-part></tp:taxon-name></italic> L. (<xref ref-type="bibr" rid="B13736648">Balfour et al. 2022</xref>); <bold><tp:taxon-name><tp:taxon-name-part taxon-name-part-type="family">Apiaceae</tp:taxon-name-part></tp:taxon-name></bold>: <italic><tp:taxon-name><tp:taxon-name-part taxon-name-part-type="genus" reg="Daucus">Daucus</tp:taxon-name-part> <tp:taxon-name-part taxon-name-part-type="species" reg="carota">carota</tp:taxon-name-part></tp:taxon-name></italic> L., <italic><tp:taxon-name><tp:taxon-name-part taxon-name-part-type="genus" reg="Elaeoselinum">Elaeoselinum</tp:taxon-name-part></tp:taxon-name></italic> W.D.J.Koch ex DC., <italic><tp:taxon-name><tp:taxon-name-part taxon-name-part-type="genus" reg="Falcaria">Falcaria</tp:taxon-name-part> <tp:taxon-name-part taxon-name-part-type="species" reg="vulgaris">vulgaris</tp:taxon-name-part></tp:taxon-name></italic> Bernh., <italic><tp:taxon-name><tp:taxon-name-part taxon-name-part-type="genus" reg="Pimpinella">Pimpinella</tp:taxon-name-part> <tp:taxon-name-part taxon-name-part-type="species" reg="cretica">cretica</tp:taxon-name-part></tp:taxon-name></italic> Poir., <italic><tp:taxon-name><tp:taxon-name-part taxon-name-part-type="genus" reg="Pimpinella">Pimpinella</tp:taxon-name-part> <tp:taxon-name-part taxon-name-part-type="species" reg="major">major</tp:taxon-name-part></tp:taxon-name></italic> (L.) Huds., <italic><tp:taxon-name><tp:taxon-name-part taxon-name-part-type="genus" reg="Pimpinella">Pimpinella</tp:taxon-name-part> <tp:taxon-name-part taxon-name-part-type="species" reg="peregrina">peregrina</tp:taxon-name-part></tp:taxon-name></italic> L., <italic><tp:taxon-name><tp:taxon-name-part taxon-name-part-type="genus" reg="Torilis">Torilis</tp:taxon-name-part> <tp:taxon-name-part taxon-name-part-type="species" reg="arvensis">arvensis</tp:taxon-name-part></tp:taxon-name></italic> (Huds.) Link <bold><tp:taxon-name><tp:taxon-name-part taxon-name-part-type="family">Asphodelaceae</tp:taxon-name-part></tp:taxon-name></bold>: <italic><tp:taxon-name><tp:taxon-name-part taxon-name-part-type="genus" reg="Asphodelus">Asphodelus</tp:taxon-name-part> <tp:taxon-name-part taxon-name-part-type="species" reg="aestivus">aestivus</tp:taxon-name-part></tp:taxon-name></italic> Brot. <bold><tp:taxon-name><tp:taxon-name-part taxon-name-part-type="family">Asteraceae</tp:taxon-name-part></tp:taxon-name></bold>: <italic><tp:taxon-name><tp:taxon-name-part taxon-name-part-type="genus" reg="Achillea">Achillea</tp:taxon-name-part> <tp:taxon-name-part taxon-name-part-type="species" reg="millefolium">millefolium</tp:taxon-name-part></tp:taxon-name></italic> L., <italic><tp:taxon-name><tp:taxon-name-part taxon-name-part-type="genus" reg="Andryala">Andryala</tp:taxon-name-part> <tp:taxon-name-part taxon-name-part-type="species" reg="ragusina">ragusina</tp:taxon-name-part></tp:taxon-name></italic> L., <italic><tp:taxon-name><tp:taxon-name-part taxon-name-part-type="genus" reg="Anthemis">Anthemis</tp:taxon-name-part> <tp:taxon-name-part taxon-name-part-type="species" reg="arvensis">arvensis</tp:taxon-name-part></tp:taxon-name></italic> L., <italic><tp:taxon-name><tp:taxon-name-part taxon-name-part-type="genus" reg="Anthemis">Anthemis</tp:taxon-name-part> <tp:taxon-name-part taxon-name-part-type="species" reg="chia">chia</tp:taxon-name-part></tp:taxon-name></italic> L., <italic><tp:taxon-name><tp:taxon-name-part taxon-name-part-type="genus" reg="Bellis">Bellis</tp:taxon-name-part> <tp:taxon-name-part taxon-name-part-type="species" reg="perennis">perennis</tp:taxon-name-part></tp:taxon-name></italic> L., <italic><tp:taxon-name><tp:taxon-name-part taxon-name-part-type="genus" reg="Buphthalmum">Buphthalmum</tp:taxon-name-part> <tp:taxon-name-part taxon-name-part-type="species" reg="salicifolium">salicifolium</tp:taxon-name-part></tp:taxon-name></italic> L., <italic><tp:taxon-name><tp:taxon-name-part taxon-name-part-type="genus" reg="Carduus">Carduus</tp:taxon-name-part> <tp:taxon-name-part taxon-name-part-type="species" reg="acanthoides">acanthoides</tp:taxon-name-part></tp:taxon-name></italic> L., <italic><tp:taxon-name><tp:taxon-name-part taxon-name-part-type="genus" reg="Calendula">Calendula</tp:taxon-name-part> <tp:taxon-name-part taxon-name-part-type="species" reg="arvensis">arvensis</tp:taxon-name-part></tp:taxon-name></italic> L., <italic><tp:taxon-name><tp:taxon-name-part taxon-name-part-type="genus" reg="Centaurea">Centaurea</tp:taxon-name-part> <tp:taxon-name-part taxon-name-part-type="species" reg="cyanus">cyanus</tp:taxon-name-part></tp:taxon-name></italic> L., <italic><tp:taxon-name><tp:taxon-name-part taxon-name-part-type="genus" reg="Centaurea">Centaurea</tp:taxon-name-part> <tp:taxon-name-part taxon-name-part-type="species" reg="jacea">jacea</tp:taxon-name-part></tp:taxon-name></italic> L., <italic><tp:taxon-name><tp:taxon-name-part taxon-name-part-type="genus" reg="Centaurea">Centaurea</tp:taxon-name-part> <tp:taxon-name-part taxon-name-part-type="species" reg="nigra">nigra</tp:taxon-name-part></tp:taxon-name></italic> L., <italic><tp:taxon-name><tp:taxon-name-part taxon-name-part-type="genus" reg="Centaurea">Centaurea</tp:taxon-name-part> <tp:taxon-name-part taxon-name-part-type="species" reg="scabiosa">scabiosa</tp:taxon-name-part></tp:taxon-name></italic> L., <italic><tp:taxon-name><tp:taxon-name-part taxon-name-part-type="genus" reg="Centaurea">Centaurea</tp:taxon-name-part> <tp:taxon-name-part taxon-name-part-type="species" reg="stoebe">stoebe</tp:taxon-name-part></tp:taxon-name></italic> L., <italic><tp:taxon-name><tp:taxon-name-part taxon-name-part-type="genus" reg="Centaurea">Centaurea</tp:taxon-name-part> <tp:taxon-name-part taxon-name-part-type="species" reg="spinosa">spinosa</tp:taxon-name-part></tp:taxon-name></italic> L., <italic><tp:taxon-name><tp:taxon-name-part taxon-name-part-type="genus" reg="Chamaemelum">Chamaemelum</tp:taxon-name-part> <tp:taxon-name-part taxon-name-part-type="species" reg="fuscatum">fuscatum</tp:taxon-name-part></tp:taxon-name></italic> (Brot.) Vasc., <italic><tp:taxon-name><tp:taxon-name-part taxon-name-part-type="genus" reg="Chamaemelum">Chamaemelum</tp:taxon-name-part> <tp:taxon-name-part taxon-name-part-type="species" reg="nobile">nobile</tp:taxon-name-part></tp:taxon-name></italic> (L.) All., <italic><tp:taxon-name><tp:taxon-name-part taxon-name-part-type="genus" reg="Cichorium">Cichorium</tp:taxon-name-part> <tp:taxon-name-part taxon-name-part-type="species" reg="intybus">intybus</tp:taxon-name-part></tp:taxon-name></italic> L., <italic><tp:taxon-name><tp:taxon-name-part taxon-name-part-type="genus" reg="Cirsium">Cirsium</tp:taxon-name-part> <tp:taxon-name-part taxon-name-part-type="species" reg="arvense">arvense</tp:taxon-name-part></tp:taxon-name></italic> (L.) Scop., <italic><tp:taxon-name><tp:taxon-name-part taxon-name-part-type="genus" reg="Cirsium">Cirsium</tp:taxon-name-part> <tp:taxon-name-part taxon-name-part-type="species" reg="vulgare">vulgare</tp:taxon-name-part></tp:taxon-name></italic> (Savi) Ten., <italic><tp:taxon-name><tp:taxon-name-part taxon-name-part-type="genus" reg="Crepis">Crepis</tp:taxon-name-part></tp:taxon-name></italic> L., <italic><tp:taxon-name><tp:taxon-name-part taxon-name-part-type="genus" reg="Crepis">Crepis</tp:taxon-name-part> <tp:taxon-name-part taxon-name-part-type="species" reg="biennis">biennis</tp:taxon-name-part></tp:taxon-name></italic> L., <italic><tp:taxon-name><tp:taxon-name-part taxon-name-part-type="genus" reg="Crepis">Crepis</tp:taxon-name-part> <tp:taxon-name-part taxon-name-part-type="species" reg="capillaris">capillaris</tp:taxon-name-part></tp:taxon-name></italic> (L.) Wallr., <italic><tp:taxon-name><tp:taxon-name-part taxon-name-part-type="genus" reg="Crepis">Crepis</tp:taxon-name-part> <tp:taxon-name-part taxon-name-part-type="species" reg="commutata">commutata</tp:taxon-name-part></tp:taxon-name></italic> (Spreng.) Greuter, <italic><tp:taxon-name><tp:taxon-name-part taxon-name-part-type="genus" reg="Crepis">Crepis</tp:taxon-name-part> <tp:taxon-name-part taxon-name-part-type="species" reg="setosa">setosa</tp:taxon-name-part></tp:taxon-name></italic> Haller f., <italic><tp:taxon-name><tp:taxon-name-part taxon-name-part-type="genus" reg="Echinops">Echinops</tp:taxon-name-part> <tp:taxon-name-part taxon-name-part-type="species" reg="ritro">ritro</tp:taxon-name-part></tp:taxon-name></italic> L., <italic><tp:taxon-name><tp:taxon-name-part taxon-name-part-type="genus" reg="Erigeron">Erigeron</tp:taxon-name-part> <tp:taxon-name-part taxon-name-part-type="species" reg="annuus">annuus</tp:taxon-name-part></tp:taxon-name></italic> (L.) Desf., <italic><tp:taxon-name><tp:taxon-name-part taxon-name-part-type="genus" reg="Eupatorium">Eupatorium</tp:taxon-name-part> <tp:taxon-name-part taxon-name-part-type="species" reg="cannabinum">cannabinum</tp:taxon-name-part></tp:taxon-name></italic> L., <italic><tp:taxon-name><tp:taxon-name-part taxon-name-part-type="genus" reg="Glebionis">Glebionis</tp:taxon-name-part> <tp:taxon-name-part taxon-name-part-type="species" reg="coronaria">coronaria</tp:taxon-name-part></tp:taxon-name></italic> (L.) Cass. ex Spach, <italic><tp:taxon-name><tp:taxon-name-part taxon-name-part-type="genus" reg="Hedypnois">Hedypnois</tp:taxon-name-part> <tp:taxon-name-part taxon-name-part-type="species" reg="cretica">cretica</tp:taxon-name-part></tp:taxon-name></italic> (L.) Dum.Cours., <italic><tp:taxon-name><tp:taxon-name-part taxon-name-part-type="genus" reg="Helichrysum">Helichrysum</tp:taxon-name-part> <tp:taxon-name-part taxon-name-part-type="species" reg="italicum">italicum</tp:taxon-name-part></tp:taxon-name></italic> (Roth) G.Don, <italic><tp:taxon-name><tp:taxon-name-part taxon-name-part-type="genus" reg="Helichrysum">Helichrysum</tp:taxon-name-part> <tp:taxon-name-part taxon-name-part-type="species" reg="stoechas">stoechas</tp:taxon-name-part></tp:taxon-name></italic> (L.) Moench, <italic><tp:taxon-name><tp:taxon-name-part taxon-name-part-type="genus" reg="Helminthotheca">Helminthotheca</tp:taxon-name-part> <tp:taxon-name-part taxon-name-part-type="species" reg="echioides">echioides</tp:taxon-name-part></tp:taxon-name></italic> (L.) Holub, <italic><tp:taxon-name><tp:taxon-name-part taxon-name-part-type="genus" reg="Hypochaeris">Hypochaeris</tp:taxon-name-part> <tp:taxon-name-part taxon-name-part-type="species" reg="achyrophorus">achyrophorus</tp:taxon-name-part></tp:taxon-name></italic> L., <italic><tp:taxon-name><tp:taxon-name-part taxon-name-part-type="genus" reg="Hypochaeris">Hypochaeris</tp:taxon-name-part> <tp:taxon-name-part taxon-name-part-type="species" reg="radicata">radicata</tp:taxon-name-part></tp:taxon-name></italic> L., <italic><tp:taxon-name><tp:taxon-name-part taxon-name-part-type="genus" reg="Jacobaea">Jacobaea</tp:taxon-name-part> <tp:taxon-name-part taxon-name-part-type="species" reg="vulgaris">vulgaris</tp:taxon-name-part></tp:taxon-name></italic> Gaertn., <italic><tp:taxon-name><tp:taxon-name-part taxon-name-part-type="genus" reg="Jurinea">Jurinea</tp:taxon-name-part> <tp:taxon-name-part taxon-name-part-type="species" reg="humilis">humilis</tp:taxon-name-part></tp:taxon-name></italic> (Desf.) DC., <italic><tp:taxon-name><tp:taxon-name-part taxon-name-part-type="genus" reg="Leontodon">Leontodon</tp:taxon-name-part></tp:taxon-name></italic> L., <italic><tp:taxon-name><tp:taxon-name-part taxon-name-part-type="genus" reg="Leontodon">Leontodon</tp:taxon-name-part> <tp:taxon-name-part taxon-name-part-type="species" reg="hispidus">hispidus</tp:taxon-name-part></tp:taxon-name></italic> L., <italic><tp:taxon-name><tp:taxon-name-part taxon-name-part-type="genus" reg="Leontodon">Leontodon</tp:taxon-name-part> <tp:taxon-name-part taxon-name-part-type="species" reg="saxatilis">saxatilis</tp:taxon-name-part></tp:taxon-name></italic> Lam., <italic><tp:taxon-name><tp:taxon-name-part taxon-name-part-type="genus" reg="Leontodon">Leontodon</tp:taxon-name-part> <tp:taxon-name-part taxon-name-part-type="species" reg="tuberosus">tuberosus</tp:taxon-name-part></tp:taxon-name></italic> L., <italic><tp:taxon-name><tp:taxon-name-part taxon-name-part-type="genus" reg="Leucanthemopsis">Leucanthemopsis</tp:taxon-name-part> <tp:taxon-name-part taxon-name-part-type="species" reg="alpina">alpina</tp:taxon-name-part></tp:taxon-name></italic> (L.) Heywood, <italic><tp:taxon-name><tp:taxon-name-part taxon-name-part-type="genus" reg="Leucanthemum">Leucanthemum</tp:taxon-name-part> <tp:taxon-name-part taxon-name-part-type="species" reg="vulgare">vulgare</tp:taxon-name-part></tp:taxon-name></italic> Lam., <italic><tp:taxon-name><tp:taxon-name-part taxon-name-part-type="genus" reg="Pentanema">Pentanema</tp:taxon-name-part> <tp:taxon-name-part taxon-name-part-type="species" reg="ensifolium">ensifolium</tp:taxon-name-part></tp:taxon-name></italic> (L.) D.Gut.Larr., Santos-Vicente, Anderb., E.Rico &amp; M.M.Mart.Ort., <italic><tp:taxon-name><tp:taxon-name-part taxon-name-part-type="genus" reg="Pentanema">Pentanema</tp:taxon-name-part> <tp:taxon-name-part taxon-name-part-type="species" reg="salicinum">salicinum</tp:taxon-name-part></tp:taxon-name></italic> (L.) D.Gut.Larr., Santos-Vicente, Anderb., E.Rico &amp; M.M.Mart.Ort., <italic><tp:taxon-name><tp:taxon-name-part taxon-name-part-type="genus" reg="Phagnalon">Phagnalon</tp:taxon-name-part> <tp:taxon-name-part taxon-name-part-type="species" reg="saxatile">saxatile</tp:taxon-name-part></tp:taxon-name></italic> (L.) Cass., <italic><tp:taxon-name><tp:taxon-name-part taxon-name-part-type="genus" reg="Picris">Picris</tp:taxon-name-part> <tp:taxon-name-part taxon-name-part-type="species" reg="hieracioides">hieracioides</tp:taxon-name-part></tp:taxon-name></italic> L., <italic><tp:taxon-name><tp:taxon-name-part taxon-name-part-type="genus" reg="Senecio">Senecio</tp:taxon-name-part></tp:taxon-name></italic> L., <italic><tp:taxon-name><tp:taxon-name-part taxon-name-part-type="genus" reg="Senecio">Senecio</tp:taxon-name-part> <tp:taxon-name-part taxon-name-part-type="species" reg="inaequidens">inaequidens</tp:taxon-name-part></tp:taxon-name></italic> DC., <italic><tp:taxon-name><tp:taxon-name-part taxon-name-part-type="genus" reg="Sonchus">Sonchus</tp:taxon-name-part> <tp:taxon-name-part taxon-name-part-type="species" reg="arvensis">arvensis</tp:taxon-name-part></tp:taxon-name></italic> L., <italic><tp:taxon-name><tp:taxon-name-part taxon-name-part-type="genus" reg="Taraxacum">Taraxacum</tp:taxon-name-part></tp:taxon-name></italic> F.H.Wigg., <italic><tp:taxon-name><tp:taxon-name-part taxon-name-part-type="genus" reg="Taraxacum">Taraxacum</tp:taxon-name-part> <tp:taxon-name-part taxon-name-part-type="species" reg="campylodes">campylodes</tp:taxon-name-part></tp:taxon-name></italic> G.E.Haglund, <italic><tp:taxon-name><tp:taxon-name-part taxon-name-part-type="genus" reg="Taraxacum">Taraxacum</tp:taxon-name-part> <tp:taxon-name-part taxon-name-part-type="species" reg="officinale">officinale</tp:taxon-name-part></tp:taxon-name></italic> F.H.Wigg., <italic><tp:taxon-name><tp:taxon-name-part taxon-name-part-type="genus" reg="Xeranthemum">Xeranthemum</tp:taxon-name-part> <tp:taxon-name-part taxon-name-part-type="species" reg="cylindraceum">cylindraceum</tp:taxon-name-part></tp:taxon-name></italic> Sm. <bold><tp:taxon-name><tp:taxon-name-part taxon-name-part-type="family">Boraginaceae</tp:taxon-name-part></tp:taxon-name></bold>: <italic><tp:taxon-name><tp:taxon-name-part taxon-name-part-type="genus" reg="Echium">Echium</tp:taxon-name-part> <tp:taxon-name-part taxon-name-part-type="species" reg="plantagineum">plantagineum</tp:taxon-name-part></tp:taxon-name></italic> L., <italic><tp:taxon-name><tp:taxon-name-part taxon-name-part-type="genus" reg="Echium">Echium</tp:taxon-name-part> <tp:taxon-name-part taxon-name-part-type="species" reg="vulgare">vulgare</tp:taxon-name-part></tp:taxon-name></italic> L. <bold><tp:taxon-name><tp:taxon-name-part taxon-name-part-type="family">Brassicaceae</tp:taxon-name-part></tp:taxon-name></bold>: <italic><tp:taxon-name><tp:taxon-name-part taxon-name-part-type="genus" reg="Brassica">Brassica</tp:taxon-name-part> <tp:taxon-name-part taxon-name-part-type="species" reg="barrelieri">barrelieri</tp:taxon-name-part></tp:taxon-name></italic> (L.) Janka, <italic><tp:taxon-name><tp:taxon-name-part taxon-name-part-type="genus" reg="Brassica">Brassica</tp:taxon-name-part> <tp:taxon-name-part taxon-name-part-type="species" reg="juncea">juncea</tp:taxon-name-part></tp:taxon-name></italic> (L.) Czern., <italic><tp:taxon-name><tp:taxon-name-part taxon-name-part-type="genus" reg="Brassica">Brassica</tp:taxon-name-part> <tp:taxon-name-part taxon-name-part-type="species" reg="napus">napus</tp:taxon-name-part></tp:taxon-name></italic> L., <italic><tp:taxon-name><tp:taxon-name-part taxon-name-part-type="genus" reg="Bunias">Bunias</tp:taxon-name-part> <tp:taxon-name-part taxon-name-part-type="species" reg="orientalis">orientalis</tp:taxon-name-part></tp:taxon-name></italic> L., <italic><tp:taxon-name><tp:taxon-name-part taxon-name-part-type="genus" reg="Erysimum">Erysimum</tp:taxon-name-part> <tp:taxon-name-part taxon-name-part-type="species" reg="pusillum">pusillum</tp:taxon-name-part></tp:taxon-name></italic> Bory &amp; Chaub., <italic><tp:taxon-name><tp:taxon-name-part taxon-name-part-type="genus" reg="Hirschfeldia">Hirschfeldia</tp:taxon-name-part> <tp:taxon-name-part taxon-name-part-type="species" reg="incana">incana</tp:taxon-name-part></tp:taxon-name></italic> (L.) Lagr.-Foss., <italic><tp:taxon-name><tp:taxon-name-part taxon-name-part-type="genus" reg="Raphanus">Raphanus</tp:taxon-name-part> <tp:taxon-name-part taxon-name-part-type="species" reg="raphanistrum">raphanistrum</tp:taxon-name-part></tp:taxon-name></italic> L., <italic><tp:taxon-name><tp:taxon-name-part taxon-name-part-type="genus" reg="Rorippa">Rorippa</tp:taxon-name-part> <tp:taxon-name-part taxon-name-part-type="species" reg="sylvestris">sylvestris</tp:taxon-name-part></tp:taxon-name></italic> (L.) Besser, <italic><tp:taxon-name><tp:taxon-name-part taxon-name-part-type="genus" reg="Sisymbrium">Sisymbrium</tp:taxon-name-part> <tp:taxon-name-part taxon-name-part-type="species" reg="loeselii">loeselii</tp:taxon-name-part></tp:taxon-name></italic> L. <bold><tp:taxon-name><tp:taxon-name-part taxon-name-part-type="family">Campanulaceae</tp:taxon-name-part></tp:taxon-name></bold>: <italic><tp:taxon-name><tp:taxon-name-part taxon-name-part-type="genus" reg="Jasione">Jasione</tp:taxon-name-part> <tp:taxon-name-part taxon-name-part-type="species" reg="crispa">crispa</tp:taxon-name-part></tp:taxon-name></italic> (Pourr.) Samp. <bold><tp:taxon-name><tp:taxon-name-part taxon-name-part-type="family">Caprifoliaceae</tp:taxon-name-part></tp:taxon-name></bold>: <italic><tp:taxon-name><tp:taxon-name-part taxon-name-part-type="genus" reg="Valeriana">Valeriana</tp:taxon-name-part> <tp:taxon-name-part taxon-name-part-type="species" reg="officinalis">officinalis</tp:taxon-name-part></tp:taxon-name></italic> L. <bold><tp:taxon-name><tp:taxon-name-part taxon-name-part-type="family">Cistaceae</tp:taxon-name-part></tp:taxon-name></bold>: <italic><tp:taxon-name><tp:taxon-name-part taxon-name-part-type="genus" reg="Cistus">Cistus</tp:taxon-name-part> <tp:taxon-name-part taxon-name-part-type="species" reg="albidus">albidus</tp:taxon-name-part></tp:taxon-name></italic> L., <italic><tp:taxon-name><tp:taxon-name-part taxon-name-part-type="genus" reg="Cistus">Cistus</tp:taxon-name-part> <tp:taxon-name-part taxon-name-part-type="species" reg="crispus">crispus</tp:taxon-name-part></tp:taxon-name></italic> L., <italic><tp:taxon-name><tp:taxon-name-part taxon-name-part-type="genus" reg="Cistus">Cistus</tp:taxon-name-part> <tp:taxon-name-part taxon-name-part-type="species" reg="halimifolius">halimifolius</tp:taxon-name-part></tp:taxon-name></italic> L., <italic><tp:taxon-name><tp:taxon-name-part taxon-name-part-type="genus" reg="Cistus">Cistus</tp:taxon-name-part> <tp:taxon-name-part taxon-name-part-type="species" reg="ladanifer">ladanifer</tp:taxon-name-part></tp:taxon-name></italic> L., <italic><tp:taxon-name><tp:taxon-name-part taxon-name-part-type="genus" reg="Cistus">Cistus</tp:taxon-name-part> <tp:taxon-name-part taxon-name-part-type="species" reg="monspeliensis">monspeliensis</tp:taxon-name-part></tp:taxon-name></italic> L., <italic><tp:taxon-name><tp:taxon-name-part taxon-name-part-type="genus" reg="Cistus">Cistus</tp:taxon-name-part> <tp:taxon-name-part taxon-name-part-type="species" reg="parviflorus">parviflorus</tp:taxon-name-part></tp:taxon-name></italic> Lam., <italic><tp:taxon-name><tp:taxon-name-part taxon-name-part-type="genus" reg="Cistus">Cistus</tp:taxon-name-part> <tp:taxon-name-part taxon-name-part-type="species" reg="salviifolius">salviifolius</tp:taxon-name-part></tp:taxon-name></italic> L., <italic><tp:taxon-name><tp:taxon-name-part taxon-name-part-type="genus" reg="Helianthemum">Helianthemum</tp:taxon-name-part> <tp:taxon-name-part taxon-name-part-type="species" reg="oelandicum">oelandicum</tp:taxon-name-part></tp:taxon-name></italic> (L.) Dum.Cours. <bold><tp:taxon-name><tp:taxon-name-part taxon-name-part-type="family">Convolvulaceae</tp:taxon-name-part></tp:taxon-name></bold>: <italic><tp:taxon-name><tp:taxon-name-part taxon-name-part-type="genus" reg="Convolvulus">Convolvulus</tp:taxon-name-part> <tp:taxon-name-part taxon-name-part-type="species" reg="arvensis">arvensis</tp:taxon-name-part></tp:taxon-name></italic> L. <bold><tp:taxon-name><tp:taxon-name-part taxon-name-part-type="family">Cupressaceae</tp:taxon-name-part></tp:taxon-name></bold>: <italic><tp:taxon-name><tp:taxon-name-part taxon-name-part-type="genus" reg="Juniperus">Juniperus</tp:taxon-name-part> <tp:taxon-name-part taxon-name-part-type="species" reg="communis">communis</tp:taxon-name-part></tp:taxon-name></italic> L. <bold><tp:taxon-name><tp:taxon-name-part taxon-name-part-type="family">Euphorbiaceae</tp:taxon-name-part></tp:taxon-name></bold>: <italic><tp:taxon-name><tp:taxon-name-part taxon-name-part-type="genus" reg="Euphorbia">Euphorbia</tp:taxon-name-part> <tp:taxon-name-part taxon-name-part-type="species" reg="esula">esula</tp:taxon-name-part></tp:taxon-name></italic> L. <bold><tp:taxon-name><tp:taxon-name-part taxon-name-part-type="family">Fabaceae</tp:taxon-name-part></tp:taxon-name></bold>: <italic><tp:taxon-name><tp:taxon-name-part taxon-name-part-type="genus" reg="Adenocarpus">Adenocarpus</tp:taxon-name-part> <tp:taxon-name-part taxon-name-part-type="species" reg="hispanicus">hispanicus</tp:taxon-name-part></tp:taxon-name></italic> (Lam.) DC., <italic><tp:taxon-name><tp:taxon-name-part taxon-name-part-type="genus" reg="Coronilla">Coronilla</tp:taxon-name-part> <tp:taxon-name-part taxon-name-part-type="species" reg="varia">varia</tp:taxon-name-part></tp:taxon-name></italic> L., <italic><tp:taxon-name><tp:taxon-name-part taxon-name-part-type="genus" reg="Cytisus">Cytisus</tp:taxon-name-part> <tp:taxon-name-part taxon-name-part-type="species" reg="oromediterraneus">oromediterraneus</tp:taxon-name-part></tp:taxon-name></italic> Rivas Mart. &amp; al., <italic><tp:taxon-name><tp:taxon-name-part taxon-name-part-type="genus" reg="Genista">Genista</tp:taxon-name-part> <tp:taxon-name-part taxon-name-part-type="species" reg="acanthoclada">acanthoclada</tp:taxon-name-part></tp:taxon-name></italic> DC., <italic><tp:taxon-name><tp:taxon-name-part taxon-name-part-type="genus" reg="Genista">Genista</tp:taxon-name-part> <tp:taxon-name-part taxon-name-part-type="species" reg="hirsuta">hirsuta</tp:taxon-name-part></tp:taxon-name></italic> Vahl, <italic><tp:taxon-name><tp:taxon-name-part taxon-name-part-type="genus" reg="Lotus">Lotus</tp:taxon-name-part> <tp:taxon-name-part taxon-name-part-type="species" reg="corniculatus">corniculatus</tp:taxon-name-part></tp:taxon-name></italic> L., <italic><tp:taxon-name><tp:taxon-name-part taxon-name-part-type="genus" reg="Lotus">Lotus</tp:taxon-name-part> <tp:taxon-name-part taxon-name-part-type="species" reg="dorycnium">dorycnium</tp:taxon-name-part></tp:taxon-name></italic> L., <italic><tp:taxon-name><tp:taxon-name-part taxon-name-part-type="genus" reg="Medicago">Medicago</tp:taxon-name-part> <tp:taxon-name-part taxon-name-part-type="species" reg="falcata">falcata</tp:taxon-name-part></tp:taxon-name></italic> L., <italic><tp:taxon-name><tp:taxon-name-part taxon-name-part-type="genus" reg="Medicago">Medicago</tp:taxon-name-part> <tp:taxon-name-part taxon-name-part-type="species" reg="lupulina">lupulina</tp:taxon-name-part></tp:taxon-name></italic> L., <italic><tp:taxon-name><tp:taxon-name-part taxon-name-part-type="genus" reg="Medicago">Medicago</tp:taxon-name-part> <tp:taxon-name-part taxon-name-part-type="species" reg="sativa">sativa</tp:taxon-name-part></tp:taxon-name></italic> L., <italic><tp:taxon-name><tp:taxon-name-part taxon-name-part-type="genus" reg="Melilotus">Melilotus</tp:taxon-name-part> <tp:taxon-name-part taxon-name-part-type="species" reg="albus">albus</tp:taxon-name-part></tp:taxon-name></italic> Medik., <italic><tp:taxon-name><tp:taxon-name-part taxon-name-part-type="genus" reg="Melilotus">Melilotus</tp:taxon-name-part> <tp:taxon-name-part taxon-name-part-type="species" reg="officinalis">officinalis</tp:taxon-name-part></tp:taxon-name></italic> (L.) Lam., <italic><tp:taxon-name><tp:taxon-name-part taxon-name-part-type="genus" reg="Onobrychis">Onobrychis</tp:taxon-name-part> <tp:taxon-name-part taxon-name-part-type="species" reg="viciifolia">viciifolia</tp:taxon-name-part></tp:taxon-name></italic> Scop., <italic><tp:taxon-name><tp:taxon-name-part taxon-name-part-type="genus" reg="Ononis">Ononis</tp:taxon-name-part> <tp:taxon-name-part taxon-name-part-type="species" reg="spinosa">spinosa</tp:taxon-name-part></tp:taxon-name></italic> L., <italic><tp:taxon-name><tp:taxon-name-part taxon-name-part-type="genus" reg="Trifolium">Trifolium</tp:taxon-name-part> <tp:taxon-name-part taxon-name-part-type="species" reg="arvense">arvense</tp:taxon-name-part></tp:taxon-name></italic> L., <italic><tp:taxon-name><tp:taxon-name-part taxon-name-part-type="genus" reg="Trifolium">Trifolium</tp:taxon-name-part> <tp:taxon-name-part taxon-name-part-type="species" reg="campestre">campestre</tp:taxon-name-part></tp:taxon-name></italic> Schreb., <italic><tp:taxon-name><tp:taxon-name-part taxon-name-part-type="genus" reg="Trifolium">Trifolium</tp:taxon-name-part> <tp:taxon-name-part taxon-name-part-type="species" reg="fragiferum">fragiferum</tp:taxon-name-part></tp:taxon-name></italic> L., <italic><tp:taxon-name><tp:taxon-name-part taxon-name-part-type="genus" reg="Trifolium">Trifolium</tp:taxon-name-part> <tp:taxon-name-part taxon-name-part-type="species" reg="montanum">montanum</tp:taxon-name-part></tp:taxon-name></italic> L., <italic><tp:taxon-name><tp:taxon-name-part taxon-name-part-type="genus" reg="Trifolium">Trifolium</tp:taxon-name-part> <tp:taxon-name-part taxon-name-part-type="species" reg="pratense">pratense</tp:taxon-name-part></tp:taxon-name></italic> L., <italic><tp:taxon-name><tp:taxon-name-part taxon-name-part-type="genus" reg="Trifolium">Trifolium</tp:taxon-name-part> <tp:taxon-name-part taxon-name-part-type="species" reg="repens">repens</tp:taxon-name-part></tp:taxon-name></italic> L. <bold><tp:taxon-name><tp:taxon-name-part taxon-name-part-type="family">Geraniaceae</tp:taxon-name-part></tp:taxon-name></bold>: <italic><tp:taxon-name><tp:taxon-name-part taxon-name-part-type="genus" reg="Geranium">Geranium</tp:taxon-name-part></tp:taxon-name></italic> Tourn. ex L., <italic><tp:taxon-name><tp:taxon-name-part taxon-name-part-type="genus" reg="Geranium">Geranium</tp:taxon-name-part> <tp:taxon-name-part taxon-name-part-type="species" reg="pratense">pratense</tp:taxon-name-part></tp:taxon-name></italic> L., <italic><tp:taxon-name><tp:taxon-name-part taxon-name-part-type="genus" reg="Geranium">Geranium</tp:taxon-name-part> <tp:taxon-name-part taxon-name-part-type="species" reg="pyrenaicum">pyrenaicum</tp:taxon-name-part></tp:taxon-name></italic> Burm.f. <bold><tp:taxon-name><tp:taxon-name-part taxon-name-part-type="family">Hydrangeaceae</tp:taxon-name-part></tp:taxon-name></bold>: <italic><tp:taxon-name><tp:taxon-name-part taxon-name-part-type="genus" reg="Philadelphus">Philadelphus</tp:taxon-name-part> <tp:taxon-name-part taxon-name-part-type="species" reg="coronarius">coronarius</tp:taxon-name-part></tp:taxon-name></italic> L. <bold><tp:taxon-name><tp:taxon-name-part taxon-name-part-type="family">Hypericaceae</tp:taxon-name-part></tp:taxon-name></bold>: <italic><tp:taxon-name><tp:taxon-name-part taxon-name-part-type="genus" reg="Hypericum">Hypericum</tp:taxon-name-part> <tp:taxon-name-part taxon-name-part-type="species" reg="perforatum">perforatum</tp:taxon-name-part></tp:taxon-name></italic> L. <bold><tp:taxon-name><tp:taxon-name-part taxon-name-part-type="family">Lamiaceae</tp:taxon-name-part></tp:taxon-name></bold>: <italic><tp:taxon-name><tp:taxon-name-part taxon-name-part-type="genus" reg="Origanum">Origanum</tp:taxon-name-part> <tp:taxon-name-part taxon-name-part-type="species" reg="vulgare">vulgare</tp:taxon-name-part></tp:taxon-name></italic> L., <italic><tp:taxon-name><tp:taxon-name-part taxon-name-part-type="genus" reg="Satureja">Satureja</tp:taxon-name-part> <tp:taxon-name-part taxon-name-part-type="species" reg="thymbra">thymbra</tp:taxon-name-part></tp:taxon-name></italic> L., <italic><tp:taxon-name><tp:taxon-name-part taxon-name-part-type="genus" reg="Teucrium">Teucrium</tp:taxon-name-part> <tp:taxon-name-part taxon-name-part-type="species" reg="capitatum">capitatum</tp:taxon-name-part></tp:taxon-name></italic> L., <italic><tp:taxon-name><tp:taxon-name-part taxon-name-part-type="genus" reg="Thymbra">Thymbra</tp:taxon-name-part> <tp:taxon-name-part taxon-name-part-type="species" reg="capitata">capitata</tp:taxon-name-part></tp:taxon-name></italic> (L.) Cav., <italic><tp:taxon-name><tp:taxon-name-part taxon-name-part-type="genus" reg="Thymus">Thymus</tp:taxon-name-part> <tp:taxon-name-part taxon-name-part-type="species" reg="praecox">praecox</tp:taxon-name-part></tp:taxon-name></italic> Opiz, <italic><tp:taxon-name><tp:taxon-name-part taxon-name-part-type="genus" reg="Thymus">Thymus</tp:taxon-name-part> <tp:taxon-name-part taxon-name-part-type="species" reg="pulegioides">pulegioides</tp:taxon-name-part></tp:taxon-name></italic> L., <bold><tp:taxon-name><tp:taxon-name-part taxon-name-part-type="family">Linaceae</tp:taxon-name-part></tp:taxon-name></bold>: <italic><tp:taxon-name><tp:taxon-name-part taxon-name-part-type="genus" reg="Linum">Linum</tp:taxon-name-part> <tp:taxon-name-part taxon-name-part-type="species" reg="tenuifolium">tenuifolium</tp:taxon-name-part></tp:taxon-name></italic> L. <bold><tp:taxon-name><tp:taxon-name-part taxon-name-part-type="family">Malvaceae</tp:taxon-name-part></tp:taxon-name></bold>: <italic><tp:taxon-name><tp:taxon-name-part taxon-name-part-type="genus" reg="Malva">Malva</tp:taxon-name-part> <tp:taxon-name-part taxon-name-part-type="species" reg="alcea">alcea</tp:taxon-name-part></tp:taxon-name></italic> L. <bold><tp:taxon-name><tp:taxon-name-part taxon-name-part-type="family">Papaveraceae</tp:taxon-name-part></tp:taxon-name></bold>: <italic><tp:taxon-name><tp:taxon-name-part taxon-name-part-type="genus" reg="Papaver">Papaver</tp:taxon-name-part> <tp:taxon-name-part taxon-name-part-type="species" reg="rhoeas">rhoeas</tp:taxon-name-part></tp:taxon-name></italic> L. <bold><tp:taxon-name><tp:taxon-name-part taxon-name-part-type="family">Plantaginaceae</tp:taxon-name-part></tp:taxon-name></bold>: <italic><tp:taxon-name><tp:taxon-name-part taxon-name-part-type="genus" reg="Plantago">Plantago</tp:taxon-name-part></tp:taxon-name></italic> L., <italic><tp:taxon-name><tp:taxon-name-part taxon-name-part-type="genus" reg="Plantago">Plantago</tp:taxon-name-part> <tp:taxon-name-part taxon-name-part-type="species" reg="lanceolata">lanceolata</tp:taxon-name-part></tp:taxon-name></italic> L., <italic><tp:taxon-name><tp:taxon-name-part taxon-name-part-type="genus" reg="Plantago">Plantago</tp:taxon-name-part> <tp:taxon-name-part taxon-name-part-type="species" reg="media">media</tp:taxon-name-part></tp:taxon-name></italic> L., <italic><tp:taxon-name><tp:taxon-name-part taxon-name-part-type="genus" reg="Veronica">Veronica</tp:taxon-name-part> <tp:taxon-name-part taxon-name-part-type="species" reg="persica">persica</tp:taxon-name-part></tp:taxon-name></italic> Poir. <bold><tp:taxon-name><tp:taxon-name-part taxon-name-part-type="family">Plumbaginaceae</tp:taxon-name-part></tp:taxon-name></bold>: <italic><tp:taxon-name><tp:taxon-name-part taxon-name-part-type="genus" reg="Armeria">Armeria</tp:taxon-name-part> <tp:taxon-name-part taxon-name-part-type="species" reg="caespitosa">caespitosa</tp:taxon-name-part></tp:taxon-name></italic> (Ortega) Boiss. <bold><tp:taxon-name><tp:taxon-name-part taxon-name-part-type="family">Primulaceae</tp:taxon-name-part></tp:taxon-name></bold>: <italic><tp:taxon-name><tp:taxon-name-part taxon-name-part-type="genus" reg="Primula">Primula</tp:taxon-name-part> <tp:taxon-name-part taxon-name-part-type="species" reg="veris">veris</tp:taxon-name-part></tp:taxon-name></italic> L. <bold><tp:taxon-name><tp:taxon-name-part taxon-name-part-type="family">Ranunculaceae</tp:taxon-name-part></tp:taxon-name></bold>: <italic><tp:taxon-name><tp:taxon-name-part taxon-name-part-type="genus" reg="Ranunculus">Ranunculus</tp:taxon-name-part> <tp:taxon-name-part taxon-name-part-type="species" reg="acris">acris</tp:taxon-name-part></tp:taxon-name></italic> L., <italic><tp:taxon-name><tp:taxon-name-part taxon-name-part-type="genus" reg="Ranunculus">Ranunculus</tp:taxon-name-part> <tp:taxon-name-part taxon-name-part-type="species" reg="polyanthemos">polyanthemos</tp:taxon-name-part></tp:taxon-name></italic> L. <bold><tp:taxon-name><tp:taxon-name-part taxon-name-part-type="family">Resedaceae</tp:taxon-name-part></tp:taxon-name></bold>: <italic><tp:taxon-name><tp:taxon-name-part taxon-name-part-type="genus" reg="Reseda">Reseda</tp:taxon-name-part> <tp:taxon-name-part taxon-name-part-type="species" reg="lutea">lutea</tp:taxon-name-part></tp:taxon-name></italic> L. <bold><tp:taxon-name><tp:taxon-name-part taxon-name-part-type="family">Rosaceae</tp:taxon-name-part></tp:taxon-name></bold>: <italic><tp:taxon-name><tp:taxon-name-part taxon-name-part-type="genus" reg="Fragaria">Fragaria</tp:taxon-name-part> <tp:taxon-name-part taxon-name-part-type="species" reg="viridis">viridis</tp:taxon-name-part></tp:taxon-name></italic> Weston, <italic><tp:taxon-name><tp:taxon-name-part taxon-name-part-type="genus" reg="Potentilla">Potentilla</tp:taxon-name-part> <tp:taxon-name-part taxon-name-part-type="species" reg="erecta">erecta</tp:taxon-name-part></tp:taxon-name></italic> (L.) Raeusch., <italic><tp:taxon-name><tp:taxon-name-part taxon-name-part-type="genus" reg="Potentilla">Potentilla</tp:taxon-name-part> <tp:taxon-name-part taxon-name-part-type="species" reg="reptans">reptans</tp:taxon-name-part></tp:taxon-name></italic> L., <italic><tp:taxon-name><tp:taxon-name-part taxon-name-part-type="genus" reg="Rosa">Rosa</tp:taxon-name-part> <tp:taxon-name-part taxon-name-part-type="species" reg="canina">canina</tp:taxon-name-part></tp:taxon-name></italic> L., <italic><tp:taxon-name><tp:taxon-name-part taxon-name-part-type="genus" reg="Rubus">Rubus</tp:taxon-name-part></tp:taxon-name></italic> L. (<xref ref-type="bibr" rid="B13730195">Lanuza et al. 2025</xref>); <bold><tp:taxon-name><tp:taxon-name-part taxon-name-part-type="family">Asteraceae</tp:taxon-name-part></tp:taxon-name></bold>: <italic><tp:taxon-name><tp:taxon-name-part taxon-name-part-type="genus" reg="Centaurea">Centaurea</tp:taxon-name-part> <tp:taxon-name-part taxon-name-part-type="species" reg="iberica">iberica</tp:taxon-name-part></tp:taxon-name></italic> Trev. ex Spreng., <italic><tp:taxon-name><tp:taxon-name-part taxon-name-part-type="genus" reg="Cichorium">Cichorium</tp:taxon-name-part> <tp:taxon-name-part taxon-name-part-type="species" reg="intybus">intybus</tp:taxon-name-part></tp:taxon-name></italic> L., <italic><tp:taxon-name><tp:taxon-name-part taxon-name-part-type="genus" reg="Echinops">Echinops</tp:taxon-name-part> <tp:taxon-name-part taxon-name-part-type="species" reg="orientalis">orientalis</tp:taxon-name-part></tp:taxon-name></italic> Trautv. <bold><tp:taxon-name><tp:taxon-name-part taxon-name-part-type="family">Brassicaceae</tp:taxon-name-part></tp:taxon-name></bold>: <italic><tp:taxon-name><tp:taxon-name-part taxon-name-part-type="genus" reg="Brassica">Brassica</tp:taxon-name-part></tp:taxon-name></italic> L., <italic><tp:taxon-name><tp:taxon-name-part taxon-name-part-type="genus" reg="Sinapis">Sinapis</tp:taxon-name-part> <tp:taxon-name-part taxon-name-part-type="species" reg="arvensis">arvensis</tp:taxon-name-part></tp:taxon-name></italic> L., <italic><tp:taxon-name><tp:taxon-name-part taxon-name-part-type="genus" reg="Sisymbrium">Sisymbrium</tp:taxon-name-part> <tp:taxon-name-part taxon-name-part-type="species" reg="altissimum">altissimum</tp:taxon-name-part></tp:taxon-name></italic> L. <bold><tp:taxon-name><tp:taxon-name-part taxon-name-part-type="family">Fabaceae</tp:taxon-name-part></tp:taxon-name></bold>: <italic><tp:taxon-name><tp:taxon-name-part taxon-name-part-type="genus" reg="Melilotus">Melilotus</tp:taxon-name-part> <tp:taxon-name-part taxon-name-part-type="species" reg="officinalis">officinalis</tp:taxon-name-part></tp:taxon-name></italic> (L.) Lam., <italic><tp:taxon-name><tp:taxon-name-part taxon-name-part-type="genus" reg="Trifolium">Trifolium</tp:taxon-name-part> <tp:taxon-name-part taxon-name-part-type="species" reg="repens">repens</tp:taxon-name-part></tp:taxon-name></italic> L., <italic><tp:taxon-name><tp:taxon-name-part taxon-name-part-type="genus" reg="Trigonella">Trigonella</tp:taxon-name-part> <tp:taxon-name-part taxon-name-part-type="species" reg="spicata">spicata</tp:taxon-name-part></tp:taxon-name></italic> Sibth. &amp; Sm. <bold><tp:taxon-name><tp:taxon-name-part taxon-name-part-type="family">Papaveraceae</tp:taxon-name-part></tp:taxon-name></bold>: <italic><tp:taxon-name><tp:taxon-name-part taxon-name-part-type="genus" reg="Glaucium">Glaucium</tp:taxon-name-part> <tp:taxon-name-part taxon-name-part-type="species" reg="leiocarpum">leiocarpum</tp:taxon-name-part></tp:taxon-name></italic> Boiss. <bold><tp:taxon-name><tp:taxon-name-part taxon-name-part-type="family">Ranunculaceae</tp:taxon-name-part></tp:taxon-name></bold>: <italic><tp:taxon-name><tp:taxon-name-part taxon-name-part-type="genus" reg="Ranunculus">Ranunculus</tp:taxon-name-part> <tp:taxon-name-part taxon-name-part-type="species" reg="marginatus">marginatus</tp:taxon-name-part></tp:taxon-name></italic> d’Urv. <bold><tp:taxon-name><tp:taxon-name-part taxon-name-part-type="family">Rosaceae</tp:taxon-name-part></tp:taxon-name></bold>: <tp:taxon-name><tp:taxon-name-part taxon-name-part-type="genus" reg="Rubus">Rubus</tp:taxon-name-part> <tp:taxon-name-part taxon-name-part-type="species" reg="canescens">canescens</tp:taxon-name-part> <tp:taxon-name-part taxon-name-part-type="infraspecific-rank">var.</tp:taxon-name-part> <tp:taxon-name-part taxon-name-part-type="variety" reg="glabratus">glabratus</tp:taxon-name-part></tp:taxon-name> (Godr.) Davis &amp; Meikle.</p></tp:treatment-sec><tp:treatment-sec><!--Section generated to contain objects referenced in tp:taxon-treatment.--><fig id="F13729777" position="float" orientation="portrait"><object-id xmlns:xlink="http://www.w3.org/1999/xlink" content-type="arpha" xlink:type="simple">3A683DC9-798E-5274-8DBF-D54BEBA7ED78</object-id><object-id xmlns:xlink="http://www.w3.org/1999/xlink" content-type="doi" xlink:type="simple">10.3897/BDJ.14.e182770.figure16</object-id><object-id xmlns:xlink="http://www.w3.org/1999/xlink" content-type="zenodo_dep_id" xlink:type="simple">19231492</object-id><label>Figure 30.</label><caption><p>Distribution of <italic><tp:taxon-name><tp:taxon-name-part taxon-name-part-type="genus" reg="Andrena">A.</tp:taxon-name-part> <tp:taxon-name-part taxon-name-part-type="species" reg="flavipes">flavipes</tp:taxon-name-part></tp:taxon-name></italic> in the Mediterranean Region of Türkiye.</p></caption><graphic xmlns:xlink="http://www.w3.org/1999/xlink" xlink:href="bdj-14-e182770-g030.png" position="float" id="oo_1484900.png" orientation="portrait" xlink:type="simple"><uri content-type="original_file" xlink:type="simple">https://binary.pensoft.net/fig/1484900</uri></graphic></fig></tp:treatment-sec><ref-list><ref id="B13730103"><element-citation xmlns:xlink="http://www.w3.org/1999/xlink" publication-type="article" xlink:type="simple"><person-group person-group-type="author"><name name-style="western"><surname>Gusenleitner</surname><given-names>F.</given-names></name><name name-style="western"><surname>Schwarz</surname><given-names>M.</given-names></name></person-group><year>2002</year><article-title>Weltweite Checkliste der Bienengattung <italic><tp:taxon-name><tp:taxon-name-part taxon-name-part-type="genus" reg="Andrena">Andrena</tp:taxon-name-part></tp:taxon-name></italic> mit Bemerkungen und Ergänzungen zu paläarktischen Arten (<tp:taxon-name><tp:taxon-name-part taxon-name-part-type="order">Hymenoptera</tp:taxon-name-part></tp:taxon-name>, <tp:taxon-name><tp:taxon-name-part taxon-name-part-type="family">Apidae</tp:taxon-name-part></tp:taxon-name>, <tp:taxon-name><tp:taxon-name-part taxon-name-part-type="subfamily">Andreninae</tp:taxon-name-part></tp:taxon-name>, <italic><tp:taxon-name><tp:taxon-name-part taxon-name-part-type="genus" reg="Andrena">Andrena</tp:taxon-name-part></tp:taxon-name></italic>)</article-title><source>Entomofauna</source><volume>Supplement 10</volume><fpage>1</fpage><lpage>1280</lpage></element-citation></ref><ref id="B13731084"><element-citation xmlns:xlink="http://www.w3.org/1999/xlink" publication-type="article" xlink:type="simple"><person-group person-group-type="author"><name name-style="western"><surname>Wood</surname><given-names>T. J.</given-names></name><name name-style="western"><surname>Monfared</surname><given-names>A.</given-names></name></person-group><year>2022</year><article-title>A revision of the <italic><tp:taxon-name><tp:taxon-name-part taxon-name-part-type="genus" reg="Andrena">Andrena</tp:taxon-name-part></tp:taxon-name></italic> (<tp:taxon-name><tp:taxon-name-part taxon-name-part-type="order">Hymenoptera</tp:taxon-name-part></tp:taxon-name>: <tp:taxon-name><tp:taxon-name-part taxon-name-part-type="family">Andrenidae</tp:taxon-name-part></tp:taxon-name>) fauna of Iran, with the description of 16 new species</article-title><source>European Journal of Taxonomy</source><volume>843</volume><fpage>1</fpage><lpage>136</lpage><pub-id pub-id-type="doi">10.5852/ejt.2022.843.1947</pub-id></element-citation></ref><ref id="B13731111"><element-citation xmlns:xlink="http://www.w3.org/1999/xlink" publication-type="article" xlink:type="simple"><person-group person-group-type="author"><name name-style="western"><surname>Wood</surname><given-names>T. J.</given-names></name></person-group><year>2024</year><article-title>Further revisions to the Palaearctic <italic><tp:taxon-name><tp:taxon-name-part taxon-name-part-type="genus" reg="Andrena">Andrena</tp:taxon-name-part></tp:taxon-name></italic> fauna (<tp:taxon-name><tp:taxon-name-part taxon-name-part-type="order">Hymenoptera</tp:taxon-name-part></tp:taxon-name>: <tp:taxon-name><tp:taxon-name-part taxon-name-part-type="family">Andrenidae</tp:taxon-name-part></tp:taxon-name>)</article-title><source>Zootaxa</source><volume>5483</volume><issue>1</issue><fpage>1</fpage><lpage>150</lpage><pub-id pub-id-type="doi">10.11646/zootaxa.5483.1.1</pub-id></element-citation></ref><ref id="B13731120"><element-citation xmlns:xlink="http://www.w3.org/1999/xlink" publication-type="article" xlink:type="simple"><person-group person-group-type="author"><name name-style="western"><surname>Wood</surname><given-names>T. J.</given-names></name><name name-style="western"><surname>Ismael</surname><given-names>H. R.</given-names></name><name name-style="western"><surname>Baiocchi</surname><given-names>D.</given-names></name><name name-style="western"><surname>Hamad</surname><given-names>M. I.</given-names></name><name name-style="western"><surname>Bapir</surname><given-names>T. T.</given-names></name><name name-style="western"><surname>Selis</surname><given-names>M.</given-names></name></person-group><year>2024</year><article-title>A first revision of the <italic><tp:taxon-name><tp:taxon-name-part taxon-name-part-type="genus" reg="Andrena">Andrena</tp:taxon-name-part></tp:taxon-name></italic> of Iraq (<tp:taxon-name><tp:taxon-name-part taxon-name-part-type="order">Hymenoptera</tp:taxon-name-part></tp:taxon-name>, <tp:taxon-name><tp:taxon-name-part taxon-name-part-type="family">Andrenidae</tp:taxon-name-part></tp:taxon-name>), with the description of two new species from Iraqi Kurdistan and additional records from surrounding countries</article-title><source>ZooKeys</source><volume>1205</volume><fpage>267</fpage><lpage>298</lpage><pub-id pub-id-type="doi">10.3897/zookeys.1205.120033</pub-id></element-citation></ref><ref id="B13729925"><element-citation xmlns:xlink="http://www.w3.org/1999/xlink" publication-type="article" xlink:type="simple"><person-group person-group-type="author"><name name-style="western"><surname>Ascher</surname><given-names>J. S.</given-names></name><name name-style="western"><surname>Pickering</surname><given-names>J.</given-names></name></person-group><year>2025</year><article-title>Discover Life bee species guide and world checklist (<tp:taxon-name><tp:taxon-name-part taxon-name-part-type="order">Hymenoptera</tp:taxon-name-part></tp:taxon-name>: <tp:taxon-name><tp:taxon-name-part taxon-name-part-type="family">Apidae</tp:taxon-name-part></tp:taxon-name>: <tp:taxon-name><tp:taxon-name-part taxon-name-part-type="clade">Anthophila</tp:taxon-name-part></tp:taxon-name>)</article-title><source>Discover Life</source><uri xlink:type="simple">https://www.discoverlife.org/mp/20q?guide5Apoidea_species&amp;flags5HAS</uri></element-citation></ref><ref id="B13731021"><element-citation xmlns:xlink="http://www.w3.org/1999/xlink" publication-type="article" xlink:type="simple"><person-group person-group-type="author"><name name-style="western"><surname>Warncke</surname><given-names>K.</given-names></name></person-group><year>1969</year><article-title>Bienen der gattung <italic><tp:taxon-name><tp:taxon-name-part taxon-name-part-type="genus" reg="Andrena">Andrena</tp:taxon-name-part></tp:taxon-name></italic> F. aus der Türkei und dem Balkan (<tp:taxon-name><tp:taxon-name-part taxon-name-part-type="order">Hymenoptera</tp:taxon-name-part></tp:taxon-name>, <tp:taxon-name><tp:taxon-name-part taxon-name-part-type="superfamily">Apoidea</tp:taxon-name-part></tp:taxon-name>, <tp:taxon-name><tp:taxon-name-part taxon-name-part-type="family">Andrenidae</tp:taxon-name-part></tp:taxon-name>)</article-title><source>Bulletin des Recherches Agronomiques de Gembloux</source><volume>4</volume><issue>2</issue><fpage>302</fpage><lpage>305</lpage></element-citation></ref><ref id="B13730421"><element-citation xmlns:xlink="http://www.w3.org/1999/xlink" publication-type="article" xlink:type="simple"><person-group person-group-type="author"><name name-style="western"><surname>Özbek</surname><given-names>H.</given-names></name></person-group><year>1976</year><article-title>Doğu Anadolu Bölgesi <tp:taxon-name><tp:taxon-name-part taxon-name-part-type="family">Andrenidae</tp:taxon-name-part></tp:taxon-name> (<tp:taxon-name><tp:taxon-name-part taxon-name-part-type="order">Hymenoptera</tp:taxon-name-part></tp:taxon-name>: <tp:taxon-name><tp:taxon-name-part taxon-name-part-type="superfamily">Apoidea</tp:taxon-name-part></tp:taxon-name>) familyası arıları kısım I</article-title><source>Plant Protection Bulletin</source><volume>16</volume><issue>3</issue><fpage>123</fpage><lpage>145</lpage></element-citation></ref><ref id="B13730151"><element-citation xmlns:xlink="http://www.w3.org/1999/xlink" publication-type="thesis" xlink:type="simple"><person-group person-group-type="author"><name name-style="western"><surname>Hazır</surname><given-names>C.</given-names></name></person-group><year>2010</year><source>Determination of biodiversity and distribution of the bees of genus <italic><tp:taxon-name><tp:taxon-name-part taxon-name-part-type="genus" reg="Andrena">Andrena</tp:taxon-name-part></tp:taxon-name></italic> Fabricius, (1775) (<tp:taxon-name><tp:taxon-name-part taxon-name-part-type="order">Hymenoptera</tp:taxon-name-part></tp:taxon-name>: <tp:taxon-name><tp:taxon-name-part taxon-name-part-type="family">Andrenidae</tp:taxon-name-part></tp:taxon-name>) in Turkey</source><publisher-name>Hacettepe University</publisher-name><publisher-loc>Ankara</publisher-loc><size units="page">246</size><comment content-type="language">Turkish</comment><uri xlink:type="simple">https://tez.yok.gov.tr/UlusalTezMerkezi/tezDetay.jsp?id=MVag8H6urVa7rO-krjLQ7Q&amp;no=u9N7AK-BfP6EB-TfS7iyaw</uri></element-citation></ref><ref id="B13730112"><element-citation xmlns:xlink="http://www.w3.org/1999/xlink" publication-type="article" xlink:type="simple"><person-group person-group-type="author"><name name-style="western"><surname>Güler</surname><given-names>Y.</given-names></name></person-group><year>2011</year><article-title>The wild bee fauna of Afyonkarahisar province: <tp:taxon-name><tp:taxon-name-part taxon-name-part-type="family">Andrenidae</tp:taxon-name-part></tp:taxon-name>, <tp:taxon-name><tp:taxon-name-part taxon-name-part-type="family">Anthophoridae</tp:taxon-name-part></tp:taxon-name> and <tp:taxon-name><tp:taxon-name-part taxon-name-part-type="family">Megachilidae</tp:taxon-name-part></tp:taxon-name> (<tp:taxon-name><tp:taxon-name-part taxon-name-part-type="order">Hymenoptera</tp:taxon-name-part></tp:taxon-name>: <tp:taxon-name><tp:taxon-name-part taxon-name-part-type="superfamily">Apoidea</tp:taxon-name-part></tp:taxon-name>)</article-title><source>Linzer Biologische Beiträge</source><volume>43</volume><issue>1</issue><fpage>731</fpage><lpage>746</lpage></element-citation></ref><ref id="B13730168"><element-citation xmlns:xlink="http://www.w3.org/1999/xlink" publication-type="article" xlink:type="simple"><person-group person-group-type="author"><name name-style="western"><surname>Hazır</surname><given-names>Canan</given-names></name><name name-style="western"><surname>Keskin</surname><given-names>Nevin</given-names></name><name name-style="western"><surname>Scheuchl</surname><given-names>Erwin</given-names></name></person-group><year>2014</year><article-title>Faunistic, geographical and biological contributions to the bee genus <italic><tp:taxon-name><tp:taxon-name-part taxon-name-part-type="genus" reg="Andrena">Andrena</tp:taxon-name-part></tp:taxon-name></italic> (<tp:taxon-name><tp:taxon-name-part taxon-name-part-type="order">Hymenoptera</tp:taxon-name-part></tp:taxon-name>, <tp:taxon-name><tp:taxon-name-part taxon-name-part-type="family">Andrenidae</tp:taxon-name-part></tp:taxon-name>, <tp:taxon-name><tp:taxon-name-part taxon-name-part-type="subfamily">Andreninae</tp:taxon-name-part></tp:taxon-name>) from Turkey</article-title><source>Journal of <tp:taxon-name><tp:taxon-name-part taxon-name-part-type="order">Hymenoptera</tp:taxon-name-part></tp:taxon-name> Research</source><volume>38</volume><fpage>59</fpage><lpage>133</lpage><pub-id pub-id-type="doi">10.3897/jhr.38.7288</pub-id></element-citation></ref><ref id="B13730186"><element-citation xmlns:xlink="http://www.w3.org/1999/xlink" publication-type="article" xlink:type="simple"><person-group person-group-type="author"><name name-style="western"><surname>Khodarahmi Ghahnavieh</surname><given-names>Razieh</given-names></name><name name-style="western"><surname>Monfared</surname><given-names>Alireza</given-names></name></person-group><year>2019</year><article-title>A survey of the bees (<tp:taxon-name><tp:taxon-name-part taxon-name-part-type="order">Hymenoptera</tp:taxon-name-part></tp:taxon-name>: <tp:taxon-name><tp:taxon-name-part taxon-name-part-type="superfamily">Apoidea</tp:taxon-name-part></tp:taxon-name>) from Isfahan Province, Iran</article-title><source>Journal of Insect Biodiversity and Systematics</source><volume>5</volume><issue>3</issue><fpage>171</fpage><lpage>201</lpage><pub-id pub-id-type="doi">10.52547/jibs.5.3.171</pub-id></element-citation></ref><ref id="B13736648"><element-citation xmlns:xlink="http://www.w3.org/1999/xlink" publication-type="article" xlink:type="simple"><person-group person-group-type="author"><name name-style="western"><surname>Balfour</surname><given-names>N. J.</given-names></name><name name-style="western"><surname>Castellanos</surname><given-names>M. C.</given-names></name><name name-style="western"><surname>Goulson</surname><given-names>D.</given-names></name><name name-style="western"><surname>Philippides</surname><given-names>A.</given-names></name><name name-style="western"><surname>Johnson</surname><given-names>C.</given-names></name></person-group><year>2022</year><article-title>DoPI: The database of pollinator interactions</article-title><source>Ecology</source><volume>103</volume><issue>11</issue><pub-id pub-id-type="doi">10.1002/ecy.3801</pub-id></element-citation></ref><ref id="B13730195"><element-citation xmlns:xlink="http://www.w3.org/1999/xlink" publication-type="article" xlink:type="simple"><person-group person-group-type="author"><name name-style="western"><surname>Lanuza</surname><given-names>Jose B.</given-names></name><name name-style="western"><surname>Knight</surname><given-names>Tiffany M.</given-names></name><name name-style="western"><surname>Montes‐Perez</surname><given-names>Nerea</given-names></name><name name-style="western"><surname>Glenny</surname><given-names>Will</given-names></name><name name-style="western"><surname>Acuña</surname><given-names>Paola</given-names></name><name name-style="western"><surname>Albrecht</surname><given-names>Matthias</given-names></name><name name-style="western"><surname>Artamendi</surname><given-names>Maddi</given-names></name><name name-style="western"><surname>Badenhausser</surname><given-names>Isabelle</given-names></name><name name-style="western"><surname>Bennett</surname><given-names>Joanne M.</given-names></name><name name-style="western"><surname>Biella</surname><given-names>Paolo</given-names></name><name name-style="western"><surname>Bommarco</surname><given-names>Ricardo</given-names></name><name name-style="western"><surname>Cappellari</surname><given-names>Andree</given-names></name><name name-style="western"><surname>Castro</surname><given-names>Sílvia</given-names></name><name name-style="western"><surname>Clough</surname><given-names>Yann</given-names></name><name name-style="western"><surname>Colom</surname><given-names>Pau</given-names></name><name name-style="western"><surname>Costa</surname><given-names>Joana</given-names></name><name name-style="western"><surname>Cyrille</surname><given-names>Nathan</given-names></name><name name-style="western"><surname>de Manincor</surname><given-names>Natasha</given-names></name><name name-style="western"><surname>Dominguez‐Lapido</surname><given-names>Paula</given-names></name><name name-style="western"><surname>Dominik</surname><given-names>Christophe</given-names></name><name name-style="western"><surname>Dupont</surname><given-names>Yoko L.</given-names></name><name name-style="western"><surname>Feldmann</surname><given-names>Reinart</given-names></name><name name-style="western"><surname>Felten</surname><given-names>Emeline</given-names></name><name name-style="western"><surname>Ferrero</surname><given-names>Victoria</given-names></name><name name-style="western"><surname>Fiordaliso</surname><given-names>William</given-names></name><name name-style="western"><surname>Fisogni</surname><given-names>Alessandro</given-names></name><name name-style="western"><surname>Fitzpatrick</surname><given-names>Úna</given-names></name><name name-style="western"><surname>Galloni</surname><given-names>Marta</given-names></name><name name-style="western"><surname>Gaspar</surname><given-names>Hugo</given-names></name><name name-style="western"><surname>Gazzea</surname><given-names>Elena</given-names></name><name name-style="western"><surname>Goia</surname><given-names>Irina</given-names></name><name name-style="western"><surname>Gómez‐Martínez</surname><given-names>Carmelo</given-names></name><name name-style="western"><surname>González‐Estévez</surname><given-names>Miguel A.</given-names></name><name name-style="western"><surname>González‐Varo</surname><given-names>Juan Pedro</given-names></name><name name-style="western"><surname>Grass</surname><given-names>Ingo</given-names></name><name name-style="western"><surname>Hadrava</surname><given-names>Jiří</given-names></name><name name-style="western"><surname>Hautekèete</surname><given-names>Nina</given-names></name><name name-style="western"><surname>Hederström</surname><given-names>Veronica</given-names></name><name name-style="western"><surname>Heleno</surname><given-names>Ruben</given-names></name><name name-style="western"><surname>Hervias‐Parejo</surname><given-names>Sandra</given-names></name><name name-style="western"><surname>Heuschele</surname><given-names>Jonna M.</given-names></name><name name-style="western"><surname>Hoiss</surname><given-names>Bernhard</given-names></name><name name-style="western"><surname>Holzschuh</surname><given-names>Andrea</given-names></name><name name-style="western"><surname>Hopfenmüller</surname><given-names>Sebastian</given-names></name><name name-style="western"><surname>Iriondo</surname><given-names>José M.</given-names></name><name name-style="western"><surname>Jauker</surname><given-names>Birgit</given-names></name><name name-style="western"><surname>Jauker</surname><given-names>Frank</given-names></name><name name-style="western"><surname>Jersáková</surname><given-names>Jana</given-names></name><name name-style="western"><surname>Kallnik</surname><given-names>Katharina</given-names></name><name name-style="western"><surname>Karise</surname><given-names>Reet</given-names></name><name name-style="western"><surname>Kleijn</surname><given-names>David</given-names></name><name name-style="western"><surname>Klotz</surname><given-names>Stefan</given-names></name><name name-style="western"><surname>Krausl</surname><given-names>Theresia</given-names></name><name name-style="western"><surname>Kühn</surname><given-names>Elisabeth</given-names></name><name name-style="western"><surname>Lara‐Romero</surname><given-names>Carlos</given-names></name><name name-style="western"><surname>Larkin</surname><given-names>Michelle</given-names></name><name name-style="western"><surname>Laurent</surname><given-names>Emilien</given-names></name><name name-style="western"><surname>Lázaro</surname><given-names>Amparo</given-names></name><name name-style="western"><surname>Librán‐Embid</surname><given-names>Felipe</given-names></name><name name-style="western"><surname>Liu</surname><given-names>Yicong</given-names></name><name name-style="western"><surname>Lopes</surname><given-names>Sara</given-names></name><name name-style="western"><surname>López‐Núñez</surname><given-names>Francisco</given-names></name><name name-style="western"><surname>Loureiro</surname><given-names>João</given-names></name><name name-style="western"><surname>Magrach</surname><given-names>Ainhoa</given-names></name><name name-style="western"><surname>Mänd</surname><given-names>Marika</given-names></name><name name-style="western"><surname>Marini</surname><given-names>Lorenzo</given-names></name><name name-style="western"><surname>Mas</surname><given-names>Rafel Beltran</given-names></name><name name-style="western"><surname>Massol</surname><given-names>François</given-names></name><name name-style="western"><surname>Maurer</surname><given-names>Corina</given-names></name><name name-style="western"><surname>Michez</surname><given-names>Denis</given-names></name><name name-style="western"><surname>Molina</surname><given-names>Francisco P.</given-names></name><name name-style="western"><surname>Morente‐López</surname><given-names>Javier</given-names></name><name name-style="western"><surname>Mullen</surname><given-names>Sarah</given-names></name><name name-style="western"><surname>Nakas</surname><given-names>Georgios</given-names></name><name name-style="western"><surname>Neuenkamp</surname><given-names>Lena</given-names></name><name name-style="western"><surname>Nowak</surname><given-names>Arkadiusz</given-names></name><name name-style="western"><surname>O'Connor</surname><given-names>Catherine J.</given-names></name><name name-style="western"><surname>O'Rourke</surname><given-names>Aoife</given-names></name><name name-style="western"><surname>Öckinger</surname><given-names>Erik</given-names></name><name name-style="western"><surname>Olesen</surname><given-names>Jens M.</given-names></name><name name-style="western"><surname>Opedal</surname><given-names>Øystein H.</given-names></name><name name-style="western"><surname>Petanidou</surname><given-names>Theodora</given-names></name><name name-style="western"><surname>Piquot</surname><given-names>Yves</given-names></name><name name-style="western"><surname>Potts</surname><given-names>Simon G.</given-names></name><name name-style="western"><surname>Power</surname><given-names>Eileen F.</given-names></name><name name-style="western"><surname>Proesmans</surname><given-names>Willem</given-names></name><name name-style="western"><surname>Rakosy</surname><given-names>Demetra</given-names></name><name name-style="western"><surname>Reverté</surname><given-names>Sara</given-names></name><name name-style="western"><surname>Roberts</surname><given-names>Stuart P. M.</given-names></name><name name-style="western"><surname>Rundlöf</surname><given-names>Maj</given-names></name><name name-style="western"><surname>Russo</surname><given-names>Laura</given-names></name><name name-style="western"><surname>Schatz</surname><given-names>Bertrand</given-names></name><name name-style="western"><surname>Scheper</surname><given-names>Jeroen</given-names></name><name name-style="western"><surname>Schweiger</surname><given-names>Oliver</given-names></name><name name-style="western"><surname>Serra</surname><given-names>Pau Enric</given-names></name><name name-style="western"><surname>Siopa</surname><given-names>Catarina</given-names></name><name name-style="western"><surname>Smith</surname><given-names>Henrik G.</given-names></name><name name-style="western"><surname>Stanley</surname><given-names>Dara</given-names></name><name name-style="western"><surname>Ştefan</surname><given-names>Valentin</given-names></name><name name-style="western"><surname>Steffan‐Dewenter</surname><given-names>Ingolf</given-names></name><name name-style="western"><surname>Stout</surname><given-names>Jane C.</given-names></name><name name-style="western"><surname>Sutter</surname><given-names>Louis</given-names></name><name name-style="western"><surname>Švara</surname><given-names>Elena Motivans</given-names></name><name name-style="western"><surname>Świerszcz</surname><given-names>Sebastian</given-names></name><name name-style="western"><surname>Thompson</surname><given-names>Amibeth</given-names></name><name name-style="western"><surname>Traveset</surname><given-names>Anna</given-names></name><name name-style="western"><surname>Trefflich</surname><given-names>Annette</given-names></name><name name-style="western"><surname>Tropek</surname><given-names>Robert</given-names></name><name name-style="western"><surname>Tscharntke</surname><given-names>Teja</given-names></name><name name-style="western"><surname>Vanbergen</surname><given-names>Adam J.</given-names></name><name name-style="western"><surname>Vilà</surname><given-names>Montserrat</given-names></name><name name-style="western"><surname>Vujić</surname><given-names>Ante</given-names></name><name name-style="western"><surname>White</surname><given-names>Cian</given-names></name><name name-style="western"><surname>Wickens</surname><given-names>Jennifer B.</given-names></name><name name-style="western"><surname>Wickens</surname><given-names>Victoria B.</given-names></name><name name-style="western"><surname>Winsa</surname><given-names>Marie</given-names></name><name name-style="western"><surname>Zoller</surname><given-names>Leana</given-names></name><name name-style="western"><surname>Bartomeus</surname><given-names>Ignasi</given-names></name></person-group><year>2025</year><article-title>EuPPollNet: A European database of plant-pollinator networks</article-title><source>Global Ecology and Biogeography</source><volume>34</volume><issue>2</issue><pub-id pub-id-type="doi">10.1111/geb.70000</pub-id></element-citation></ref></ref-list></tp:taxon-treatment>
