# Supplementary material for: Contributions to the Andrena (Hymenoptera, Andrenidae) Fauna of the Mediterranean Region of Türkiye
Source: Biodivers Data J. 2026 Mar 24;14:e182770. doi: 10.3897/BDJ.14.e182770 (PMC13040248; doi:10.3897/BDJ.14.e182770)
Supplement: XML Treatment for Andrena (Hamandrena) nasuta [file BDJ.14.e182770-treatment49.xml]

<!DOCTYPE tp:taxon-treatment
  PUBLIC "-//TaxonX//DTD Taxonomic Treatment Publishing DTD v0 20100105//EN" "tax-treatment-NSO.dtd">
<tp:taxon-treatment xmlns:tp="http://www.plazi.org/taxpub"><tp:treatment-meta><mixed-citation publication-type="journal"><person-group><name><surname>Kaleli</surname><given-names>Kerem</given-names></name><name><surname>Dikmen</surname><given-names>Fatih</given-names></name><name><surname>Wood</surname><given-names>Thomas James</given-names></name><name><surname>Özenirler</surname><given-names>Çiğdem</given-names></name><name><surname>Aytekin</surname><given-names>Ahmet Murat</given-names></name></person-group><article-title>Contributions to the <italic><tp:taxon-name><tp:taxon-name-part taxon-name-part-type="genus" reg="Andrena">Andrena</tp:taxon-name-part></tp:taxon-name></italic> (<tp:taxon-name><tp:taxon-name-part taxon-name-part-type="order">Hymenoptera</tp:taxon-name-part></tp:taxon-name>, <tp:taxon-name><tp:taxon-name-part taxon-name-part-type="family">Andrenidae</tp:taxon-name-part></tp:taxon-name>) Fauna of the Mediterranean Region of Türkiye</article-title><source>Biodivers Data J</source><day>24</day><month>03</month><year>2026</year><volume>14</volume><pub-id pub-id-type="doi">10.3897/BDJ.14.e182770</pub-id></mixed-citation></tp:treatment-meta><tp:nomenclature><tp:taxon-name><object-id xmlns:xlink="http://www.w3.org/1999/xlink" content-type="arpha" xlink:type="simple">DC45A81E-D59C-5335-8667-3A32BC16ABB1</object-id><tp:taxon-name-part taxon-name-part-type="genus">Andrena</tp:taxon-name-part> (<tp:taxon-name-part taxon-name-part-type="subgenus">Hamandrena</tp:taxon-name-part>) <tp:taxon-name-part taxon-name-part-type="species">nasuta</tp:taxon-name-part></tp:taxon-name><tp:taxon-authority>Giraud, 1863</tp:taxon-authority></tp:nomenclature><tp:treatment-sec sec-type="materials"><title>Materials</title><list list-type="alpha-lower" list-content="occurrences"><list-item><p><bold>Type status:</bold> <named-content xmlns:xlink="http://www.w3.org/1999/xlink" content-type="dwc:typeStatus" xlink:type="simple">Other material</named-content>. <bold>Occurrence:</bold> recordedBy: <named-content xmlns:xlink="http://www.w3.org/1999/xlink" content-type="dwc:recordedBy" xlink:type="simple">Fatih Dikmen</named-content>; individualCount: <named-content xmlns:xlink="http://www.w3.org/1999/xlink" content-type="dwc:individualCount" xlink:type="simple">1</named-content>; sex: <named-content xmlns:xlink="http://www.w3.org/1999/xlink" content-type="dwc:sex" xlink:type="simple">female</named-content>; occurrenceID: <named-content xmlns:xlink="http://www.w3.org/1999/xlink" content-type="dwc:occurrenceID" xlink:type="simple">7FD0DCF4-D4F0-5D44-8FD1-1DF8203F4F1F</named-content>; <bold>Location:</bold> countryCode: <named-content xmlns:xlink="http://www.w3.org/1999/xlink" content-type="dwc:countryCode" xlink:type="simple">TR</named-content>; stateProvince: <named-content xmlns:xlink="http://www.w3.org/1999/xlink" content-type="dwc:stateProvince" xlink:type="simple">Mersin</named-content>; county: <named-content xmlns:xlink="http://www.w3.org/1999/xlink" content-type="dwc:county" xlink:type="simple">Mut</named-content>; locality: <named-content xmlns:xlink="http://www.w3.org/1999/xlink" content-type="dwc:locality" xlink:type="simple">Güzlek Plateau</named-content>; verbatimElevation: <named-content xmlns:xlink="http://www.w3.org/1999/xlink" content-type="dwc:verbatimElevation" xlink:type="simple">1414 m</named-content>; verbatimLatitude: <named-content xmlns:xlink="http://www.w3.org/1999/xlink" content-type="dwc:verbatimLatitude" xlink:type="simple">36.654</named-content>; verbatimLongitude: <named-content xmlns:xlink="http://www.w3.org/1999/xlink" content-type="dwc:verbatimLongitude" xlink:type="simple">33.107</named-content>; <bold>Identification:</bold> identifiedBy: <named-content xmlns:xlink="http://www.w3.org/1999/xlink" content-type="dwc:identifiedBy" xlink:type="simple">Thomas J. Wood</named-content>; <bold>Event:</bold> eventDate: <named-content xmlns:xlink="http://www.w3.org/1999/xlink" content-type="dwc:eventDate" xlink:type="simple">04-06-2009</named-content>; <bold>Record Level:</bold> collectionCode: <named-content xmlns:xlink="http://www.w3.org/1999/xlink" content-type="dwc:collectionCode" xlink:type="simple">ZMUI</named-content></p></list-item></list></tp:treatment-sec><tp:treatment-sec sec-type="Distribution"><title>Distribution</title><p>Armenia, Austria, Bulgaria, Czech Republic, Germany, Greece, Hungary, Iran, Lithuania, Poland, Romania, Slovakia, Switzerland and Türkiye (<xref ref-type="bibr" rid="B13730103">Gusenleitner and Schwarz 2002</xref>).</p><sec sec-type="Distribution in Türkiye"><title>Distribution in Türkiye</title><p>Ankara (<xref ref-type="bibr" rid="B13731003">Warncke 1966</xref>); Erzurum, Karaman, Konya, Niğde (<xref ref-type="bibr" rid="B13731030">Warncke 1974</xref>); Ankara, Aydın, Karaman, Kayseri, Kütahya (<xref ref-type="bibr" rid="B13730151">Hazır 2010</xref>, <xref ref-type="bibr" rid="B13730168">Hazır et al. 2014</xref>); Mersin (this study) (Fig. <xref ref-type="fig" rid="F13729834">55</xref>).</p></sec></tp:treatment-sec><tp:treatment-sec sec-type="Flower records"><title>Flower records</title><p><bold><tp:taxon-name><tp:taxon-name-part taxon-name-part-type="family">Boraginaceae</tp:taxon-name-part></tp:taxon-name></bold>: <tp:taxon-name><tp:taxon-name-part taxon-name-part-type="genus" reg="Anchusa">Anchusa</tp:taxon-name-part> <tp:taxon-name-part taxon-name-part-type="species" reg="leptophylla">leptophylla</tp:taxon-name-part> <tp:taxon-name-part taxon-name-part-type="infraspecific-rank">subsp.</tp:taxon-name-part> <tp:taxon-name-part taxon-name-part-type="subspecies" reg="leptophylla">leptophylla</tp:taxon-name-part></tp:taxon-name> Roem. &amp; Schult.</p></tp:treatment-sec><tp:treatment-sec><!--Section generated to contain objects referenced in tp:taxon-treatment.--><fig id="F13729834" position="float" orientation="portrait"><object-id xmlns:xlink="http://www.w3.org/1999/xlink" content-type="arpha" xlink:type="simple">C6BC2AE4-2AC6-5545-9DAC-8C14B662961D</object-id><object-id xmlns:xlink="http://www.w3.org/1999/xlink" content-type="doi" xlink:type="simple">10.3897/BDJ.14.e182770.figure16</object-id><object-id xmlns:xlink="http://www.w3.org/1999/xlink" content-type="zenodo_dep_id" xlink:type="simple">19231559</object-id><label>Figure 55.</label><caption><p>Distribution of <italic><tp:taxon-name><tp:taxon-name-part taxon-name-part-type="genus" reg="Andrena">A.</tp:taxon-name-part> <tp:taxon-name-part taxon-name-part-type="species" reg="nasuta">nasuta</tp:taxon-name-part></tp:taxon-name></italic> in the Mediterranean Region of Türkiye.</p></caption><graphic xmlns:xlink="http://www.w3.org/1999/xlink" xlink:href="bdj-14-e182770-g055.png" position="float" id="oo_1484928.png" orientation="portrait" xlink:type="simple"><uri content-type="original_file" xlink:type="simple">https://binary.pensoft.net/fig/1484928</uri></graphic></fig></tp:treatment-sec><ref-list><ref id="B13730103"><element-citation xmlns:xlink="http://www.w3.org/1999/xlink" publication-type="article" xlink:type="simple"><person-group person-group-type="author"><name name-style="western"><surname>Gusenleitner</surname><given-names>F.</given-names></name><name name-style="western"><surname>Schwarz</surname><given-names>M.</given-names></name></person-group><year>2002</year><article-title>Weltweite Checkliste der Bienengattung <italic><tp:taxon-name><tp:taxon-name-part taxon-name-part-type="genus" reg="Andrena">Andrena</tp:taxon-name-part></tp:taxon-name></italic> mit Bemerkungen und Ergänzungen zu paläarktischen Arten (<tp:taxon-name><tp:taxon-name-part taxon-name-part-type="order">Hymenoptera</tp:taxon-name-part></tp:taxon-name>, <tp:taxon-name><tp:taxon-name-part taxon-name-part-type="family">Apidae</tp:taxon-name-part></tp:taxon-name>, <tp:taxon-name><tp:taxon-name-part taxon-name-part-type="subfamily">Andreninae</tp:taxon-name-part></tp:taxon-name>, <italic><tp:taxon-name><tp:taxon-name-part taxon-name-part-type="genus" reg="Andrena">Andrena</tp:taxon-name-part></tp:taxon-name></italic>)</article-title><source>Entomofauna</source><volume>Supplement 10</volume><fpage>1</fpage><lpage>1280</lpage></element-citation></ref><ref id="B13731003"><element-citation xmlns:xlink="http://www.w3.org/1999/xlink" publication-type="article" xlink:type="simple"><person-group person-group-type="author"><name name-style="western"><surname>Warncke</surname><given-names>K.</given-names></name></person-group><year>1966</year><article-title>Beitrag zur Kenntnis der Bienengattung <italic><tp:taxon-name><tp:taxon-name-part taxon-name-part-type="genus" reg="Andrena">Andrena</tp:taxon-name-part></tp:taxon-name></italic> F. in der Türkei (<tp:taxon-name><tp:taxon-name-part taxon-name-part-type="order">Hymenoptera</tp:taxon-name-part></tp:taxon-name>, <tp:taxon-name><tp:taxon-name-part taxon-name-part-type="superfamily">Apoidea</tp:taxon-name-part></tp:taxon-name>)</article-title><source>Mitteilungen der Münchner Entomologischen Gesellschaft</source><volume>55</volume><fpage>244</fpage><lpage>273</lpage></element-citation></ref><ref id="B13731030"><element-citation xmlns:xlink="http://www.w3.org/1999/xlink" publication-type="article" xlink:type="simple"><person-group person-group-type="author"><name name-style="western"><surname>Warncke</surname><given-names>K.</given-names></name></person-group><year>1974</year><article-title>Die Sandbienen der Türkei (<tp:taxon-name><tp:taxon-name-part taxon-name-part-type="order">Hymenoptera</tp:taxon-name-part></tp:taxon-name>, <tp:taxon-name><tp:taxon-name-part taxon-name-part-type="superfamily">Apoidea</tp:taxon-name-part></tp:taxon-name>, <italic><tp:taxon-name><tp:taxon-name-part taxon-name-part-type="genus" reg="Andrena">Andrena</tp:taxon-name-part></tp:taxon-name></italic>), Teil A</article-title><source>Mitteilungen der Münchner Entomologischen Gesellschaft</source><volume>64</volume><fpage>81</fpage><lpage>116</lpage></element-citation></ref><ref id="B13730151"><element-citation xmlns:xlink="http://www.w3.org/1999/xlink" publication-type="thesis" xlink:type="simple"><person-group person-group-type="author"><name name-style="western"><surname>Hazır</surname><given-names>C.</given-names></name></person-group><year>2010</year><source>Determination of biodiversity and distribution of the bees of genus <italic><tp:taxon-name><tp:taxon-name-part taxon-name-part-type="genus" reg="Andrena">Andrena</tp:taxon-name-part></tp:taxon-name></italic> Fabricius, (1775) (<tp:taxon-name><tp:taxon-name-part taxon-name-part-type="order">Hymenoptera</tp:taxon-name-part></tp:taxon-name>: <tp:taxon-name><tp:taxon-name-part taxon-name-part-type="family">Andrenidae</tp:taxon-name-part></tp:taxon-name>) in Turkey</source><publisher-name>Hacettepe University</publisher-name><publisher-loc>Ankara</publisher-loc><size units="page">246</size><comment content-type="language">Turkish</comment><uri xlink:type="simple">https://tez.yok.gov.tr/UlusalTezMerkezi/tezDetay.jsp?id=MVag8H6urVa7rO-krjLQ7Q&amp;no=u9N7AK-BfP6EB-TfS7iyaw</uri></element-citation></ref><ref id="B13730168"><element-citation xmlns:xlink="http://www.w3.org/1999/xlink" publication-type="article" xlink:type="simple"><person-group person-group-type="author"><name name-style="western"><surname>Hazır</surname><given-names>Canan</given-names></name><name name-style="western"><surname>Keskin</surname><given-names>Nevin</given-names></name><name name-style="western"><surname>Scheuchl</surname><given-names>Erwin</given-names></name></person-group><year>2014</year><article-title>Faunistic, geographical and biological contributions to the bee genus <italic><tp:taxon-name><tp:taxon-name-part taxon-name-part-type="genus" reg="Andrena">Andrena</tp:taxon-name-part></tp:taxon-name></italic> (<tp:taxon-name><tp:taxon-name-part taxon-name-part-type="order">Hymenoptera</tp:taxon-name-part></tp:taxon-name>, <tp:taxon-name><tp:taxon-name-part taxon-name-part-type="family">Andrenidae</tp:taxon-name-part></tp:taxon-name>, <tp:taxon-name><tp:taxon-name-part taxon-name-part-type="subfamily">Andreninae</tp:taxon-name-part></tp:taxon-name>) from Turkey</article-title><source>Journal of <tp:taxon-name><tp:taxon-name-part taxon-name-part-type="order">Hymenoptera</tp:taxon-name-part></tp:taxon-name> Research</source><volume>38</volume><fpage>59</fpage><lpage>133</lpage><pub-id pub-id-type="doi">10.3897/jhr.38.7288</pub-id></element-citation></ref></ref-list></tp:taxon-treatment>
