# Supplementary material for: Contributions to the Andrena (Hymenoptera, Andrenidae) Fauna of the Mediterranean Region of Türkiye
Source: Biodivers Data J. 2026 Mar 24;14:e182770. doi: 10.3897/BDJ.14.e182770 (PMC13040248; doi:10.3897/BDJ.14.e182770)
Supplement: XML Treatment for Andrena (Scitandrena) scita [file BDJ.14.e182770-treatment69.xml]

<!DOCTYPE tp:taxon-treatment
  PUBLIC "-//TaxonX//DTD Taxonomic Treatment Publishing DTD v0 20100105//EN" "tax-treatment-NSO.dtd">
<tp:taxon-treatment xmlns:tp="http://www.plazi.org/taxpub"><tp:treatment-meta><mixed-citation publication-type="journal"><person-group><name><surname>Kaleli</surname><given-names>Kerem</given-names></name><name><surname>Dikmen</surname><given-names>Fatih</given-names></name><name><surname>Wood</surname><given-names>Thomas James</given-names></name><name><surname>Özenirler</surname><given-names>Çiğdem</given-names></name><name><surname>Aytekin</surname><given-names>Ahmet Murat</given-names></name></person-group><article-title>Contributions to the <italic><tp:taxon-name><tp:taxon-name-part taxon-name-part-type="genus" reg="Andrena">Andrena</tp:taxon-name-part></tp:taxon-name></italic> (<tp:taxon-name><tp:taxon-name-part taxon-name-part-type="order">Hymenoptera</tp:taxon-name-part></tp:taxon-name>, <tp:taxon-name><tp:taxon-name-part taxon-name-part-type="family">Andrenidae</tp:taxon-name-part></tp:taxon-name>) Fauna of the Mediterranean Region of Türkiye</article-title><source>Biodivers Data J</source><day>24</day><month>03</month><year>2026</year><volume>14</volume><pub-id pub-id-type="doi">10.3897/BDJ.14.e182770</pub-id></mixed-citation></tp:treatment-meta><tp:nomenclature><tp:taxon-name><object-id xmlns:xlink="http://www.w3.org/1999/xlink" content-type="arpha" xlink:type="simple">B687770D-EEBD-5145-9317-EFDAD483A58C</object-id><tp:taxon-name-part taxon-name-part-type="genus">Andrena</tp:taxon-name-part> (<tp:taxon-name-part taxon-name-part-type="subgenus">Scitandrena</tp:taxon-name-part>) <tp:taxon-name-part taxon-name-part-type="species">scita</tp:taxon-name-part></tp:taxon-name><tp:taxon-authority>Eversmann, 1852</tp:taxon-authority></tp:nomenclature><tp:treatment-sec sec-type="materials"><title>Materials</title><list list-type="alpha-lower" list-content="occurrences"><list-item><p><bold>Type status:</bold> <named-content xmlns:xlink="http://www.w3.org/1999/xlink" content-type="dwc:typeStatus" xlink:type="simple">Other material</named-content>. <bold>Occurrence:</bold> recordedBy: <named-content xmlns:xlink="http://www.w3.org/1999/xlink" content-type="dwc:recordedBy" xlink:type="simple">Fatih Dikmen</named-content>; individualCount: <named-content xmlns:xlink="http://www.w3.org/1999/xlink" content-type="dwc:individualCount" xlink:type="simple">2</named-content>; sex: <named-content xmlns:xlink="http://www.w3.org/1999/xlink" content-type="dwc:sex" xlink:type="simple">female</named-content>; occurrenceID: <named-content xmlns:xlink="http://www.w3.org/1999/xlink" content-type="dwc:occurrenceID" xlink:type="simple">CDE10BDB-C4C8-50B7-B11D-C55E6ECCF461</named-content>; <bold>Location:</bold> countryCode: <named-content xmlns:xlink="http://www.w3.org/1999/xlink" content-type="dwc:countryCode" xlink:type="simple">TR</named-content>; stateProvince: <named-content xmlns:xlink="http://www.w3.org/1999/xlink" content-type="dwc:stateProvince" xlink:type="simple">Karaman</named-content>; locality: <named-content xmlns:xlink="http://www.w3.org/1999/xlink" content-type="dwc:locality" xlink:type="simple">Mut-Ermenek road</named-content>; verbatimElevation: <named-content xmlns:xlink="http://www.w3.org/1999/xlink" content-type="dwc:verbatimElevation" xlink:type="simple">1023 m</named-content>; verbatimLatitude: <named-content xmlns:xlink="http://www.w3.org/1999/xlink" content-type="dwc:verbatimLatitude" xlink:type="simple">36.63</named-content>; verbatimLongitude: <named-content xmlns:xlink="http://www.w3.org/1999/xlink" content-type="dwc:verbatimLongitude" xlink:type="simple">33.011</named-content>; <bold>Identification:</bold> identifiedBy: <named-content xmlns:xlink="http://www.w3.org/1999/xlink" content-type="dwc:identifiedBy" xlink:type="simple">Thomas J. Wood</named-content>; <bold>Event:</bold> eventDate: <named-content xmlns:xlink="http://www.w3.org/1999/xlink" content-type="dwc:eventDate" xlink:type="simple">05-06-2009</named-content>; <bold>Record Level:</bold> collectionCode: <named-content xmlns:xlink="http://www.w3.org/1999/xlink" content-type="dwc:collectionCode" xlink:type="simple">ZMUI</named-content></p></list-item><list-item><p><bold>Type status:</bold> <named-content xmlns:xlink="http://www.w3.org/1999/xlink" content-type="dwc:typeStatus" xlink:type="simple">Other material</named-content>. <bold>Occurrence:</bold> recordedBy: <named-content xmlns:xlink="http://www.w3.org/1999/xlink" content-type="dwc:recordedBy" xlink:type="simple">Fatih Dikmen</named-content>; individualCount: <named-content xmlns:xlink="http://www.w3.org/1999/xlink" content-type="dwc:individualCount" xlink:type="simple">2</named-content>; sex: <named-content xmlns:xlink="http://www.w3.org/1999/xlink" content-type="dwc:sex" xlink:type="simple">male</named-content>; occurrenceID: <named-content xmlns:xlink="http://www.w3.org/1999/xlink" content-type="dwc:occurrenceID" xlink:type="simple">947F33CD-11F9-5B23-87CF-BDBFC673AB26</named-content>; <bold>Location:</bold> countryCode: <named-content xmlns:xlink="http://www.w3.org/1999/xlink" content-type="dwc:countryCode" xlink:type="simple">TR</named-content>; stateProvince: <named-content xmlns:xlink="http://www.w3.org/1999/xlink" content-type="dwc:stateProvince" xlink:type="simple">Karaman</named-content>; locality: <named-content xmlns:xlink="http://www.w3.org/1999/xlink" content-type="dwc:locality" xlink:type="simple">Mut-Ermenek road</named-content>; verbatimElevation: <named-content xmlns:xlink="http://www.w3.org/1999/xlink" content-type="dwc:verbatimElevation" xlink:type="simple">1023 m</named-content>; verbatimLatitude: <named-content xmlns:xlink="http://www.w3.org/1999/xlink" content-type="dwc:verbatimLatitude" xlink:type="simple">36.63</named-content>; verbatimLongitude: <named-content xmlns:xlink="http://www.w3.org/1999/xlink" content-type="dwc:verbatimLongitude" xlink:type="simple">33.011</named-content>; <bold>Identification:</bold> identifiedBy: <named-content xmlns:xlink="http://www.w3.org/1999/xlink" content-type="dwc:identifiedBy" xlink:type="simple">Thomas J. Wood</named-content>; <bold>Event:</bold> eventDate: <named-content xmlns:xlink="http://www.w3.org/1999/xlink" content-type="dwc:eventDate" xlink:type="simple">05-06-2009</named-content>; <bold>Record Level:</bold> collectionCode: <named-content xmlns:xlink="http://www.w3.org/1999/xlink" content-type="dwc:collectionCode" xlink:type="simple">ZMUI</named-content></p></list-item><list-item><p><bold>Type status:</bold> <named-content xmlns:xlink="http://www.w3.org/1999/xlink" content-type="dwc:typeStatus" xlink:type="simple">Other material</named-content>. <bold>Occurrence:</bold> recordedBy: <named-content xmlns:xlink="http://www.w3.org/1999/xlink" content-type="dwc:recordedBy" xlink:type="simple">Fatih Dikmen</named-content>; individualCount: <named-content xmlns:xlink="http://www.w3.org/1999/xlink" content-type="dwc:individualCount" xlink:type="simple">1</named-content>; sex: <named-content xmlns:xlink="http://www.w3.org/1999/xlink" content-type="dwc:sex" xlink:type="simple">female</named-content>; occurrenceID: <named-content xmlns:xlink="http://www.w3.org/1999/xlink" content-type="dwc:occurrenceID" xlink:type="simple">232D8AA0-49E1-5F05-94B7-96F166FFFF36</named-content>; <bold>Location:</bold> countryCode: <named-content xmlns:xlink="http://www.w3.org/1999/xlink" content-type="dwc:countryCode" xlink:type="simple">TR</named-content>; stateProvince: <named-content xmlns:xlink="http://www.w3.org/1999/xlink" content-type="dwc:stateProvince" xlink:type="simple">Afyon</named-content>; county: <named-content xmlns:xlink="http://www.w3.org/1999/xlink" content-type="dwc:county" xlink:type="simple">Dazkırı</named-content>; locality: <named-content xmlns:xlink="http://www.w3.org/1999/xlink" content-type="dwc:locality" xlink:type="simple">Örtülü village exit</named-content>; verbatimElevation: <named-content xmlns:xlink="http://www.w3.org/1999/xlink" content-type="dwc:verbatimElevation" xlink:type="simple">891 m</named-content>; verbatimLatitude: <named-content xmlns:xlink="http://www.w3.org/1999/xlink" content-type="dwc:verbatimLatitude" xlink:type="simple">37.899</named-content>; verbatimLongitude: <named-content xmlns:xlink="http://www.w3.org/1999/xlink" content-type="dwc:verbatimLongitude" xlink:type="simple">29.753</named-content>; <bold>Identification:</bold> identifiedBy: <named-content xmlns:xlink="http://www.w3.org/1999/xlink" content-type="dwc:identifiedBy" xlink:type="simple">Thomas J. Wood</named-content>; <bold>Event:</bold> eventDate: <named-content xmlns:xlink="http://www.w3.org/1999/xlink" content-type="dwc:eventDate" xlink:type="simple">12-06-2009</named-content>; <bold>Record Level:</bold> collectionCode: <named-content xmlns:xlink="http://www.w3.org/1999/xlink" content-type="dwc:collectionCode" xlink:type="simple">ZMUI</named-content></p></list-item></list></tp:treatment-sec><tp:treatment-sec sec-type="Distribution"><title>Distribution</title><p>Albania, Armenia, Austria, Azerbaijan, Bosnia and Herzegovina, Bulgaria, Croatia, Czechia, Georgia, Greece, Hungary, Iran, Israel and the West Bank, Italy, Jordan, Lebanon, North Macedonia, Romania, Russia, Serbia, Slovakia, Slovenia, Syria, Turkmenistan, Türkiye and Ukraine (<xref ref-type="bibr" rid="B13730103">Gusenleitner and Schwarz 2002</xref>, <xref ref-type="bibr" rid="B13731084">Wood and Monfared 2022</xref>).</p><sec sec-type="Distribution in Türkiye"><title>Distribution in Türkiye</title><p>Aksaray, Ankara, Bilecik, Çanakkale (Truva), Denizli (Çardak, Pamukkale), Kayseri (Erciyes), Konya (Beyşehir), Toroslar (<xref ref-type="bibr" rid="B13731003">Warncke 1966</xref>); Erzurum (Oltu, Tortum, İspir, Horasan, Hınıs) (<xref ref-type="bibr" rid="B13730421">Özbek 1976</xref>); Aksaray, Ankara, Antalya, Aydın, Balıkesir, Burdur, Çanakkale, Denizli, Karabük, Karaman, Kırşehir, Kütahya, Mersin, Nevşehir (<xref ref-type="bibr" rid="B13730151">Hazır 2010</xref>, <xref ref-type="bibr" rid="B13730168">Hazır et al. 2014</xref>); Afyon, Karaman (this study) (Fig. <xref ref-type="fig" rid="F13729876">76</xref>).</p></sec></tp:treatment-sec><tp:treatment-sec sec-type="Flower records"><title>Flower records</title><p><bold><tp:taxon-name><tp:taxon-name-part taxon-name-part-type="family">Brassicaceae</tp:taxon-name-part></tp:taxon-name></bold>: <italic><tp:taxon-name><tp:taxon-name-part taxon-name-part-type="genus" reg="Cakile">Cakile</tp:taxon-name-part> <tp:taxon-name-part taxon-name-part-type="species" reg="maritima">maritima</tp:taxon-name-part></tp:taxon-name></italic> Scop., <italic><tp:taxon-name><tp:taxon-name-part taxon-name-part-type="genus" reg="Hirschfeldia">Hirschfeldia</tp:taxon-name-part> <tp:taxon-name-part taxon-name-part-type="species" reg="incana">incana</tp:taxon-name-part></tp:taxon-name></italic> (L.) Lagr.-Foss. (<xref ref-type="bibr" rid="B13730195">Lanuza et al. 2025</xref>); <bold><tp:taxon-name><tp:taxon-name-part taxon-name-part-type="family">Brassicaceae</tp:taxon-name-part></tp:taxon-name></bold>: <italic><tp:taxon-name><tp:taxon-name-part taxon-name-part-type="genus" reg="Brassica">Brassica</tp:taxon-name-part> <tp:taxon-name-part taxon-name-part-type="species" reg="elongata">elongata</tp:taxon-name-part></tp:taxon-name></italic> Ehrh., <italic><tp:taxon-name><tp:taxon-name-part taxon-name-part-type="genus" reg="Erysimum">Erysimum</tp:taxon-name-part> <tp:taxon-name-part taxon-name-part-type="species" reg="crassipes">crassipes</tp:taxon-name-part></tp:taxon-name></italic> Fisch. &amp; C.A.Mey.</p></tp:treatment-sec><tp:treatment-sec><!--Section generated to contain objects referenced in tp:taxon-treatment.--><fig id="F13729876" position="float" orientation="portrait"><object-id xmlns:xlink="http://www.w3.org/1999/xlink" content-type="arpha" xlink:type="simple">A87A737E-CDCE-5E8F-97A0-0B977FD0C722</object-id><object-id xmlns:xlink="http://www.w3.org/1999/xlink" content-type="doi" xlink:type="simple">10.3897/BDJ.14.e182770.figure16</object-id><object-id xmlns:xlink="http://www.w3.org/1999/xlink" content-type="zenodo_dep_id" xlink:type="simple">19231627</object-id><label>Figure 76.</label><caption><p>Distribution of <italic><tp:taxon-name><tp:taxon-name-part taxon-name-part-type="genus" reg="Andrena">A.</tp:taxon-name-part> <tp:taxon-name-part taxon-name-part-type="species" reg="scita">scita</tp:taxon-name-part></tp:taxon-name></italic> in the Mediterranean Region of Türkiye.</p></caption><graphic xmlns:xlink="http://www.w3.org/1999/xlink" xlink:href="bdj-14-e182770-g076.png" position="float" id="oo_1541914.png" orientation="portrait" xlink:type="simple"><uri content-type="original_file" xlink:type="simple">https://binary.pensoft.net/fig/1541914</uri></graphic></fig></tp:treatment-sec><ref-list><ref id="B13730103"><element-citation xmlns:xlink="http://www.w3.org/1999/xlink" publication-type="article" xlink:type="simple"><person-group person-group-type="author"><name name-style="western"><surname>Gusenleitner</surname><given-names>F.</given-names></name><name name-style="western"><surname>Schwarz</surname><given-names>M.</given-names></name></person-group><year>2002</year><article-title>Weltweite Checkliste der Bienengattung <italic><tp:taxon-name><tp:taxon-name-part taxon-name-part-type="genus" reg="Andrena">Andrena</tp:taxon-name-part></tp:taxon-name></italic> mit Bemerkungen und Ergänzungen zu paläarktischen Arten (<tp:taxon-name><tp:taxon-name-part taxon-name-part-type="order">Hymenoptera</tp:taxon-name-part></tp:taxon-name>, <tp:taxon-name><tp:taxon-name-part taxon-name-part-type="family">Apidae</tp:taxon-name-part></tp:taxon-name>, <tp:taxon-name><tp:taxon-name-part taxon-name-part-type="subfamily">Andreninae</tp:taxon-name-part></tp:taxon-name>, <italic><tp:taxon-name><tp:taxon-name-part taxon-name-part-type="genus" reg="Andrena">Andrena</tp:taxon-name-part></tp:taxon-name></italic>)</article-title><source>Entomofauna</source><volume>Supplement 10</volume><fpage>1</fpage><lpage>1280</lpage></element-citation></ref><ref id="B13731084"><element-citation xmlns:xlink="http://www.w3.org/1999/xlink" publication-type="article" xlink:type="simple"><person-group person-group-type="author"><name name-style="western"><surname>Wood</surname><given-names>T. J.</given-names></name><name name-style="western"><surname>Monfared</surname><given-names>A.</given-names></name></person-group><year>2022</year><article-title>A revision of the <italic><tp:taxon-name><tp:taxon-name-part taxon-name-part-type="genus" reg="Andrena">Andrena</tp:taxon-name-part></tp:taxon-name></italic> (<tp:taxon-name><tp:taxon-name-part taxon-name-part-type="order">Hymenoptera</tp:taxon-name-part></tp:taxon-name>: <tp:taxon-name><tp:taxon-name-part taxon-name-part-type="family">Andrenidae</tp:taxon-name-part></tp:taxon-name>) fauna of Iran, with the description of 16 new species</article-title><source>European Journal of Taxonomy</source><volume>843</volume><fpage>1</fpage><lpage>136</lpage><pub-id pub-id-type="doi">10.5852/ejt.2022.843.1947</pub-id></element-citation></ref><ref id="B13731003"><element-citation xmlns:xlink="http://www.w3.org/1999/xlink" publication-type="article" xlink:type="simple"><person-group person-group-type="author"><name name-style="western"><surname>Warncke</surname><given-names>K.</given-names></name></person-group><year>1966</year><article-title>Beitrag zur Kenntnis der Bienengattung <italic><tp:taxon-name><tp:taxon-name-part taxon-name-part-type="genus" reg="Andrena">Andrena</tp:taxon-name-part></tp:taxon-name></italic> F. in der Türkei (<tp:taxon-name><tp:taxon-name-part taxon-name-part-type="order">Hymenoptera</tp:taxon-name-part></tp:taxon-name>, <tp:taxon-name><tp:taxon-name-part taxon-name-part-type="superfamily">Apoidea</tp:taxon-name-part></tp:taxon-name>)</article-title><source>Mitteilungen der Münchner Entomologischen Gesellschaft</source><volume>55</volume><fpage>244</fpage><lpage>273</lpage></element-citation></ref><ref id="B13730421"><element-citation xmlns:xlink="http://www.w3.org/1999/xlink" publication-type="article" xlink:type="simple"><person-group person-group-type="author"><name name-style="western"><surname>Özbek</surname><given-names>H.</given-names></name></person-group><year>1976</year><article-title>Doğu Anadolu Bölgesi <tp:taxon-name><tp:taxon-name-part taxon-name-part-type="family">Andrenidae</tp:taxon-name-part></tp:taxon-name> (<tp:taxon-name><tp:taxon-name-part taxon-name-part-type="order">Hymenoptera</tp:taxon-name-part></tp:taxon-name>: <tp:taxon-name><tp:taxon-name-part taxon-name-part-type="superfamily">Apoidea</tp:taxon-name-part></tp:taxon-name>) familyası arıları kısım I</article-title><source>Plant Protection Bulletin</source><volume>16</volume><issue>3</issue><fpage>123</fpage><lpage>145</lpage></element-citation></ref><ref id="B13730151"><element-citation xmlns:xlink="http://www.w3.org/1999/xlink" publication-type="thesis" xlink:type="simple"><person-group person-group-type="author"><name name-style="western"><surname>Hazır</surname><given-names>C.</given-names></name></person-group><year>2010</year><source>Determination of biodiversity and distribution of the bees of genus <italic><tp:taxon-name><tp:taxon-name-part taxon-name-part-type="genus" reg="Andrena">Andrena</tp:taxon-name-part></tp:taxon-name></italic> Fabricius, (1775) (<tp:taxon-name><tp:taxon-name-part taxon-name-part-type="order">Hymenoptera</tp:taxon-name-part></tp:taxon-name>: <tp:taxon-name><tp:taxon-name-part taxon-name-part-type="family">Andrenidae</tp:taxon-name-part></tp:taxon-name>) in Turkey</source><publisher-name>Hacettepe University</publisher-name><publisher-loc>Ankara</publisher-loc><size units="page">246</size><comment content-type="language">Turkish</comment><uri xlink:type="simple">https://tez.yok.gov.tr/UlusalTezMerkezi/tezDetay.jsp?id=MVag8H6urVa7rO-krjLQ7Q&amp;no=u9N7AK-BfP6EB-TfS7iyaw</uri></element-citation></ref><ref id="B13730168"><element-citation xmlns:xlink="http://www.w3.org/1999/xlink" publication-type="article" xlink:type="simple"><person-group person-group-type="author"><name name-style="western"><surname>Hazır</surname><given-names>Canan</given-names></name><name name-style="western"><surname>Keskin</surname><given-names>Nevin</given-names></name><name name-style="western"><surname>Scheuchl</surname><given-names>Erwin</given-names></name></person-group><year>2014</year><article-title>Faunistic, geographical and biological contributions to the bee genus <italic><tp:taxon-name><tp:taxon-name-part taxon-name-part-type="genus" reg="Andrena">Andrena</tp:taxon-name-part></tp:taxon-name></italic> (<tp:taxon-name><tp:taxon-name-part taxon-name-part-type="order">Hymenoptera</tp:taxon-name-part></tp:taxon-name>, <tp:taxon-name><tp:taxon-name-part taxon-name-part-type="family">Andrenidae</tp:taxon-name-part></tp:taxon-name>, <tp:taxon-name><tp:taxon-name-part taxon-name-part-type="subfamily">Andreninae</tp:taxon-name-part></tp:taxon-name>) from Turkey</article-title><source>Journal of <tp:taxon-name><tp:taxon-name-part taxon-name-part-type="order">Hymenoptera</tp:taxon-name-part></tp:taxon-name> Research</source><volume>38</volume><fpage>59</fpage><lpage>133</lpage><pub-id pub-id-type="doi">10.3897/jhr.38.7288</pub-id></element-citation></ref><ref id="B13730195"><element-citation xmlns:xlink="http://www.w3.org/1999/xlink" publication-type="article" xlink:type="simple"><person-group person-group-type="author"><name name-style="western"><surname>Lanuza</surname><given-names>Jose B.</given-names></name><name name-style="western"><surname>Knight</surname><given-names>Tiffany M.</given-names></name><name name-style="western"><surname>Montes‐Perez</surname><given-names>Nerea</given-names></name><name name-style="western"><surname>Glenny</surname><given-names>Will</given-names></name><name name-style="western"><surname>Acuña</surname><given-names>Paola</given-names></name><name name-style="western"><surname>Albrecht</surname><given-names>Matthias</given-names></name><name name-style="western"><surname>Artamendi</surname><given-names>Maddi</given-names></name><name name-style="western"><surname>Badenhausser</surname><given-names>Isabelle</given-names></name><name name-style="western"><surname>Bennett</surname><given-names>Joanne M.</given-names></name><name name-style="western"><surname>Biella</surname><given-names>Paolo</given-names></name><name name-style="western"><surname>Bommarco</surname><given-names>Ricardo</given-names></name><name name-style="western"><surname>Cappellari</surname><given-names>Andree</given-names></name><name name-style="western"><surname>Castro</surname><given-names>Sílvia</given-names></name><name name-style="western"><surname>Clough</surname><given-names>Yann</given-names></name><name name-style="western"><surname>Colom</surname><given-names>Pau</given-names></name><name name-style="western"><surname>Costa</surname><given-names>Joana</given-names></name><name name-style="western"><surname>Cyrille</surname><given-names>Nathan</given-names></name><name name-style="western"><surname>de Manincor</surname><given-names>Natasha</given-names></name><name name-style="western"><surname>Dominguez‐Lapido</surname><given-names>Paula</given-names></name><name name-style="western"><surname>Dominik</surname><given-names>Christophe</given-names></name><name name-style="western"><surname>Dupont</surname><given-names>Yoko L.</given-names></name><name name-style="western"><surname>Feldmann</surname><given-names>Reinart</given-names></name><name name-style="western"><surname>Felten</surname><given-names>Emeline</given-names></name><name name-style="western"><surname>Ferrero</surname><given-names>Victoria</given-names></name><name name-style="western"><surname>Fiordaliso</surname><given-names>William</given-names></name><name name-style="western"><surname>Fisogni</surname><given-names>Alessandro</given-names></name><name name-style="western"><surname>Fitzpatrick</surname><given-names>Úna</given-names></name><name name-style="western"><surname>Galloni</surname><given-names>Marta</given-names></name><name name-style="western"><surname>Gaspar</surname><given-names>Hugo</given-names></name><name name-style="western"><surname>Gazzea</surname><given-names>Elena</given-names></name><name name-style="western"><surname>Goia</surname><given-names>Irina</given-names></name><name name-style="western"><surname>Gómez‐Martínez</surname><given-names>Carmelo</given-names></name><name name-style="western"><surname>González‐Estévez</surname><given-names>Miguel A.</given-names></name><name name-style="western"><surname>González‐Varo</surname><given-names>Juan Pedro</given-names></name><name name-style="western"><surname>Grass</surname><given-names>Ingo</given-names></name><name name-style="western"><surname>Hadrava</surname><given-names>Jiří</given-names></name><name name-style="western"><surname>Hautekèete</surname><given-names>Nina</given-names></name><name name-style="western"><surname>Hederström</surname><given-names>Veronica</given-names></name><name name-style="western"><surname>Heleno</surname><given-names>Ruben</given-names></name><name name-style="western"><surname>Hervias‐Parejo</surname><given-names>Sandra</given-names></name><name name-style="western"><surname>Heuschele</surname><given-names>Jonna M.</given-names></name><name name-style="western"><surname>Hoiss</surname><given-names>Bernhard</given-names></name><name name-style="western"><surname>Holzschuh</surname><given-names>Andrea</given-names></name><name name-style="western"><surname>Hopfenmüller</surname><given-names>Sebastian</given-names></name><name name-style="western"><surname>Iriondo</surname><given-names>José M.</given-names></name><name name-style="western"><surname>Jauker</surname><given-names>Birgit</given-names></name><name name-style="western"><surname>Jauker</surname><given-names>Frank</given-names></name><name name-style="western"><surname>Jersáková</surname><given-names>Jana</given-names></name><name name-style="western"><surname>Kallnik</surname><given-names>Katharina</given-names></name><name name-style="western"><surname>Karise</surname><given-names>Reet</given-names></name><name name-style="western"><surname>Kleijn</surname><given-names>David</given-names></name><name name-style="western"><surname>Klotz</surname><given-names>Stefan</given-names></name><name name-style="western"><surname>Krausl</surname><given-names>Theresia</given-names></name><name name-style="western"><surname>Kühn</surname><given-names>Elisabeth</given-names></name><name name-style="western"><surname>Lara‐Romero</surname><given-names>Carlos</given-names></name><name name-style="western"><surname>Larkin</surname><given-names>Michelle</given-names></name><name name-style="western"><surname>Laurent</surname><given-names>Emilien</given-names></name><name name-style="western"><surname>Lázaro</surname><given-names>Amparo</given-names></name><name name-style="western"><surname>Librán‐Embid</surname><given-names>Felipe</given-names></name><name name-style="western"><surname>Liu</surname><given-names>Yicong</given-names></name><name name-style="western"><surname>Lopes</surname><given-names>Sara</given-names></name><name name-style="western"><surname>López‐Núñez</surname><given-names>Francisco</given-names></name><name name-style="western"><surname>Loureiro</surname><given-names>João</given-names></name><name name-style="western"><surname>Magrach</surname><given-names>Ainhoa</given-names></name><name name-style="western"><surname>Mänd</surname><given-names>Marika</given-names></name><name name-style="western"><surname>Marini</surname><given-names>Lorenzo</given-names></name><name name-style="western"><surname>Mas</surname><given-names>Rafel Beltran</given-names></name><name name-style="western"><surname>Massol</surname><given-names>François</given-names></name><name name-style="western"><surname>Maurer</surname><given-names>Corina</given-names></name><name name-style="western"><surname>Michez</surname><given-names>Denis</given-names></name><name name-style="western"><surname>Molina</surname><given-names>Francisco P.</given-names></name><name name-style="western"><surname>Morente‐López</surname><given-names>Javier</given-names></name><name name-style="western"><surname>Mullen</surname><given-names>Sarah</given-names></name><name name-style="western"><surname>Nakas</surname><given-names>Georgios</given-names></name><name name-style="western"><surname>Neuenkamp</surname><given-names>Lena</given-names></name><name name-style="western"><surname>Nowak</surname><given-names>Arkadiusz</given-names></name><name name-style="western"><surname>O'Connor</surname><given-names>Catherine J.</given-names></name><name name-style="western"><surname>O'Rourke</surname><given-names>Aoife</given-names></name><name name-style="western"><surname>Öckinger</surname><given-names>Erik</given-names></name><name name-style="western"><surname>Olesen</surname><given-names>Jens M.</given-names></name><name name-style="western"><surname>Opedal</surname><given-names>Øystein H.</given-names></name><name name-style="western"><surname>Petanidou</surname><given-names>Theodora</given-names></name><name name-style="western"><surname>Piquot</surname><given-names>Yves</given-names></name><name name-style="western"><surname>Potts</surname><given-names>Simon G.</given-names></name><name name-style="western"><surname>Power</surname><given-names>Eileen F.</given-names></name><name name-style="western"><surname>Proesmans</surname><given-names>Willem</given-names></name><name name-style="western"><surname>Rakosy</surname><given-names>Demetra</given-names></name><name name-style="western"><surname>Reverté</surname><given-names>Sara</given-names></name><name name-style="western"><surname>Roberts</surname><given-names>Stuart P. M.</given-names></name><name name-style="western"><surname>Rundlöf</surname><given-names>Maj</given-names></name><name name-style="western"><surname>Russo</surname><given-names>Laura</given-names></name><name name-style="western"><surname>Schatz</surname><given-names>Bertrand</given-names></name><name name-style="western"><surname>Scheper</surname><given-names>Jeroen</given-names></name><name name-style="western"><surname>Schweiger</surname><given-names>Oliver</given-names></name><name name-style="western"><surname>Serra</surname><given-names>Pau Enric</given-names></name><name name-style="western"><surname>Siopa</surname><given-names>Catarina</given-names></name><name name-style="western"><surname>Smith</surname><given-names>Henrik G.</given-names></name><name name-style="western"><surname>Stanley</surname><given-names>Dara</given-names></name><name name-style="western"><surname>Ştefan</surname><given-names>Valentin</given-names></name><name name-style="western"><surname>Steffan‐Dewenter</surname><given-names>Ingolf</given-names></name><name name-style="western"><surname>Stout</surname><given-names>Jane C.</given-names></name><name name-style="western"><surname>Sutter</surname><given-names>Louis</given-names></name><name name-style="western"><surname>Švara</surname><given-names>Elena Motivans</given-names></name><name name-style="western"><surname>Świerszcz</surname><given-names>Sebastian</given-names></name><name name-style="western"><surname>Thompson</surname><given-names>Amibeth</given-names></name><name name-style="western"><surname>Traveset</surname><given-names>Anna</given-names></name><name name-style="western"><surname>Trefflich</surname><given-names>Annette</given-names></name><name name-style="western"><surname>Tropek</surname><given-names>Robert</given-names></name><name name-style="western"><surname>Tscharntke</surname><given-names>Teja</given-names></name><name name-style="western"><surname>Vanbergen</surname><given-names>Adam J.</given-names></name><name name-style="western"><surname>Vilà</surname><given-names>Montserrat</given-names></name><name name-style="western"><surname>Vujić</surname><given-names>Ante</given-names></name><name name-style="western"><surname>White</surname><given-names>Cian</given-names></name><name name-style="western"><surname>Wickens</surname><given-names>Jennifer B.</given-names></name><name name-style="western"><surname>Wickens</surname><given-names>Victoria B.</given-names></name><name name-style="western"><surname>Winsa</surname><given-names>Marie</given-names></name><name name-style="western"><surname>Zoller</surname><given-names>Leana</given-names></name><name name-style="western"><surname>Bartomeus</surname><given-names>Ignasi</given-names></name></person-group><year>2025</year><article-title>EuPPollNet: A European database of plant-pollinator networks</article-title><source>Global Ecology and Biogeography</source><volume>34</volume><issue>2</issue><pub-id pub-id-type="doi">10.1111/geb.70000</pub-id></element-citation></ref></ref-list></tp:taxon-treatment>
